# Supplementary material for: Alternative splicing and translation play important roles in hypoxic germination in rice
Source: J Exp Bot. 2018 Dec 10;70(3):817–33. doi: 10.1093/jxb/ery393 (PMC6363088; doi:10.1093/jxb/ery393)
Supplement: Supplemental_Tables [file ery393_suppl_supplemental_tables-s1-s9.xlsx]

## Sheet: Table S1
Table S1 Summary of the basic parameters in short-read RNA sequencing dataset.
Sample	Raw reads	Clean reads	Mapped reads	Proportion of mapped reads
Air_6h_1	231925756	217948258	206393174	0.946982
Air_6h_2	209863240	197281846	187159702	0.948692
Air_6h_3	249023558	235171844	222833994	0.947537
Hypoxia_6h_1	198140722	187344126	177494464	0.947425
Hypoxia_6h_2	193151012	181804166	171971428	0.945916
Hypoxia_6h_3	246539328	232973470	220434139	0.946177
Total	1328643616	1252523710	1186286901	0.947117

## Sheet: Table S2
Table S2 List of the differentially expressed genes
Locus ID	FoldChange	Log2FoldChange	padj	Up/Down	Annotation
OS03G0576200	0.00723638	-7.11052	1.51e-10	down	potassium transporter 21
OS05G0163900	0.0118577	-6.39803	9.33e-08	down	putative transcription factor bHLH107
OS04G0374400	0.0144051	-6.11728	2.89e-06	down
EPlOSAG00000017833	0.0223231	-5.48532	6.95e-05	down
OS08G0108700	0.0237283	-5.39725	0.00453745	down	glycolipid transfer protein 2
OS04G0351933	0.024047	-5.378	0.00370575	down
OS12G0491800	0.0246533	-5.34208	0.00155074	down	ent-sandaracopimara-8(14),15-diene synthase
OS05G0142400	0.0254716	-5.29497	0.00197038	down
OS05G0127500	0.0293279	-5.09158	6.66e-19	down	protein SRG1
OS01G0127600	0.0294985	-5.08321	0	down	Bowman-Birk type bran trypsin inhibitor
OS07G0526600	0.0311775	-5.00335	2.19e-05	down	probable carboxylesterase 3
OS02G0212300	0.0312564	-4.9997	0.0144091	down
OS08G0376500	0.0322669	-4.9538	2.16e-05	down	patatin-like protein 2
OS02G0569400	0.0330113	-4.9209	1.76e-88	down	oryzalexin D synthase
OS11G0304050	0.0350065	-4.83623	2.32e-05	down	probable O-methyltransferase 2
OS10G0560400	0.0352152	-4.82766	0.0127922	down	zinc finger protein CONSTANS-LIKE 2
OS02G0212400	0.0375848	-4.73371	2.87e-07	down
OS08G0189300	0.0376853	-4.72986	1.71e-28	down	germin-like protein 8-4
OS01G0945150	0.0381201	-4.7133	0.0195701	down
OS06G0641500	0.0382471	-4.70851	0.0261828	down	premnaspirodiene oxygenase
OS04G0319800	0.0386367	-4.69388	9.94e-05	down	7-deoxyloganetin glucosyltransferase
OS08G0376550	0.0386547	-4.69321	0.0208491	down	patatin-like protein 2
OS12G0291100	0.0392201	-4.67226	3.27e-08	down	ribulose bisphosphate carboxylase small chain A, chloroplastic
OS09G0241550	0.039582	-4.65901	0.0107829	down	uncharacterized LOC9269743
OS08G0189200	0.0418809	-4.57756	1.17e-12	down	germin-like protein 8-3
OS03G0809000	0.0422222	-4.56585	8.72e-08	down	dirigent protein 15
OS07G0663700	0.0423549	-4.56133	0.0313088	down	momilactone A synthase-like
OS06G0725200	0.0424481	-4.55815	2.86e-11	down	GDSL esterase/lipase At5g55050
OS01G0899700	0.0425811	-4.55364	0.0316317	down	extensin-1
OS06G0568600	0.0427373	-4.54836	2.27e-06	down	ent-kaurene oxidase-like 5
OS12G0478400	0.0428937	-4.54309	0.0409948	down	wall-associated receptor kinase 2
OS10G0137300	0.0447342	-4.48248	0.0391844	down
OS04G0178300	0.045437	-4.45999	7.61e-164	down	syn-copalyl diphosphate synthase
EPlOSAG00000000924	0.0473203	-4.4014	0.0298017	down
OS11G0672700	0.0478577	-4.38511	2.03e-08	down	ATP-dependent DNA helicase Q-like 1
OS06G0115700	0.0491192	-4.34757	8.2e-22	down	histone H3.v1
OS05G0311600	0.0504787	-4.30818	0.0430134	down
OS03G0730433	0.0511016	-4.29049	0.00368831	down
OS05G0160800	0.0521929	-4.26	2.1e-30	down	DNA polymerase epsilon subunit 2
OS04G0288100	0.0527082	-4.24583	5.07e-22	down	germin-like protein 8-14
OS04G0340300	0.0530824	-4.23562	0.00199312	down	alpha-humulene synthase
OS04G0469300	0.0533792	-4.22758	0.00538761	down	uncharacterized LOC9266035
OS03G0738600	0.055623	-4.16818	6.7e-59	down	linoleate 9S-lipoxygenase 2
OS07G0493100	0.0558631	-4.16196	0.00307999	down	tyrosine-protein kinase JAK2
OS01G0227800	0.0560178	-4.15797	0.00351681	down	cytochrome P450 71A1
OS03G0693800	0.0580541	-4.10646	2.14e-125	down	putative germin-like protein 3-4
OS03G0282300	0.0591225	-4.08015	0.000349946	down
EPlOSAG00000022988	0.0606127	-4.04423	0.00434252	down
OS11G0474800	0.0628302	-3.9924	0.00906334	down	stemar-13-ene synthase
OS07G0162600	0.06328	-3.98211	0.00598303	down	probable carboxylesterase 15
OS05G0142200	0.0636561	-3.97356	0.00051082	down	uncharacterized LOC4337768
OS02G0122700	0.0637302	-3.97188	0.000583932	down	histone-lysine N-methyltransferase ATXR6-like
OS05G0572000	0.0641687	-3.96199	0.000469714	down	ethylene-responsive transcription factor ERF061
OS02G0658800	0.0644113	-3.95654	3.12e-14	down	expansin-B11
OS03G0369000	0.0645762	-3.95285	0.00972564	down	peroxidase 2
OS08G0111500	0.0650488	-3.94233	0.00292886	down	uncharacterized acetyltransferase At3g50280-like
OS09G0395600	0.0650711	-3.94184	2.87e-07	down	probable xyloglucan endotransglucosylase/hydrolase protein 28
OS09G0538000	0.0669879	-3.89996	5.15e-26	down	ribonuclease 1
OS03G0197200	0.0679496	-3.87939	6.12e-05	down	polyol transporter 5
OS11G0260100	0.068829	-3.86084	5.3e-07	down	anthranilate O-methyltransferase 1-like
OS03G0563400	0.0697862	-3.84091	0.00198841	down
OS04G0200400	0.0713101	-3.80975	0.0354289	down
OS06G0604200	0.0723916	-3.78803	6.94e-30	down	phospholipase D alpha 2-like
OS08G0298700	0.073363	-3.7688	2.41e-08	down	fatty acyl-CoA reductase 1
OS07G0105000	0.073572	-3.7647	1.43e-11	down	blue copper protein
OS11G0482901	0.0784839	-3.67146	8.68e-11	down
OS10G0418900	0.0790506	-3.66108	0.000184179	down
OS04G0179200	0.0796851	-3.64955	1.56e-47	down	momilactone A synthase
OS07G0162100	0.0797045	-3.64919	0.00745085	down	3-oxo-5-alpha-steroid 4-dehydrogenase 2
OS08G0173600	0.0812936	-3.62071	5.44e-14	down	uncharacterized LOC4344780
OS07G0636800	0.0842013	-3.57001	0.012392	down	dirigent protein 5
OS02G0720600	0.0842824	-3.56862	2.88e-95	down	protein ASPARTIC PROTEASE IN GUARD CELL 1
OS04G0597600	0.0866676	-3.52836	2.41e-07	down	protein NRT1/ PTR FAMILY 8.3
OS07G0601900	0.0871506	-3.52035	1.13e-17	down	anthocyanidin reductase
OS04G0179700	0.087822	-3.50927	1.44e-74	down	syn-pimara-7,15-diene synthase
OS07G0503500	0.0882173	-3.50279	1.86e-08	down	anthocyanidin 3-O-glucosyltransferase 2
OS06G0288300	0.0884352	-3.49923	2.37e-167	down	UDP-glycosyltransferase 708A6
OS07G0414000	0.0897136	-3.47853	0.00014759	down	malonyl-CoA:anthocyanidin 5-O-glucoside-6''-O-malonyltransferase
OS03G0183500	0.0913599	-3.45229	9.76e-49	down	uncharacterized LOC4331849
OS07G0117200	0.0919035	-3.44374	0.00563324	down	putative disease resistance protein RGA3
OS02G0568700	0.0925953	-3.43292	0.00320068	down	stemar-13-ene synthase-like
OS01G0248701	0.0934781	-3.41923	0.000755247	down	geranylgeranyl pyrophosphate synthase 7, chloroplastic
OS06G0102100	0.0938598	-3.41335	1.35e-136	down	3,9-dihydroxypterocarpan 6A-monooxygenase
OS04G0587451	0.0942381	-3.40755	0.00281503	down
OS07G0129800	0.0945594	-3.40264	2.2e-08	down	L-type lectin-domain containing receptor kinase IV.1
OS07G0123800	0.0946479	-3.40129	0.00198486	down	uncharacterized LOC4342301
OS03G0574900	0.0950144	-3.39571	4.4e-59	down	potassium transporter 27
OS05G0476200	0.0952468	-3.39219	3.99e-40	down	DNA replication licensing factor MCM3
OS02G0797400	0.0957487	-3.3846	6.72e-52	down	DNA replication licensing factor MCM5
OS07G0567801	0.0958023	-3.3838	0.028763	down
OS12G0121600	0.0965455	-3.37265	0.00690128	down	cation/H(+) antiporter 15
OS07G0643700	0.0968558	-3.36802	3.64e-37	down	probable carboxylesterase 18
OS12G0548501	0.0987047	-3.34074	7.72e-114	down
OS05G0235800	0.0990627	-3.33551	4.87e-39	down	DNA replication licensing factor MCM6
EPlOSAG00000003171	0.0991905	-3.33365	0.0200657	down
OS08G0101100	0.0995904	-3.32785	6.6e-08	down	high mobility group B protein 7
EPlOSAG00000003888	0.100489	-3.31489	3.94e-07	down
OS04G0453500	0.100987	-3.30775	9.35e-13	down	sugar transport protein 5-like
OS06G0266400	0.102839	-3.28154	2.58e-06	down	basic blue protein-like
OS01G0544450	0.103573	-3.27128	3.48e-64	down	DNA replication licensing factor MCM4
OS08G0199400	0.105942	-3.23865	0.00167619	down	acyl-[acyl-carrier-protein] desaturase 6, chloroplastic
OS06G0101600	0.106077	-3.23682	7.77e-11	down	plastocyanin, chloroplastic
EPlOSAG00000013387	0.106081	-3.23677	0.0176601	down
OS01G0704000	0.106107	-3.2364	0.00127035	down	probable pectinesterase/pectinesterase inhibitor 61
OS08G0508800	0.106929	-3.22528	9.97e-24	down	lipoxygenase 7, chloroplastic
EPlOSAG00000023289	0.107401	-3.21893	0.00545996	down
OS10G0426100	0.107656	-3.2155	0.0161255	down
OS02G0710700	0.108359	-3.20611	0.0124463	down	uncharacterized GPI-anchored protein At4g28100
OS05G0187500	0.108423	-3.20526	0.0270466	down	protein IQ-DOMAIN 14
OS11G0484300	0.109035	-3.19714	7.26e-97	down	DNA replication licensing factor MCM2
OS12G0580950	0.110317	-3.18027	0.00512187	down
OS06G0256900	0.112353	-3.15389	4.52e-05	down	endoglucanase 17
OS01G0650000	0.114883	-3.12176	9.81e-08	down	GDSL esterase/lipase At1g28600
OS08G0369800	0.116836	-3.09744	1.19e-92	down	carotenoid 9,10(9',10')-cleavage dioxygenase
OS06G0289900	0.117282	-3.09195	4.89e-59	down	UDP-glycosyltransferase 708A6
OS12G0560700	0.117295	-3.09178	8.07e-61	down	DNA replication licensing factor MCM7
OS08G0187900	0.118126	-3.0816	1.11e-05	down	fatty acid desaturase 4, chloroplastic-like
OS12G0601000	0.11895	-3.07157	5.07e-09	down	F-box/LRR-repeat protein 17
EPlOSAG00000016749	0.119209	-3.06844	0.00388527	down
EPlOSAG00000018020	0.120409	-3.05398	0.0227651	down
OS12G0448900	0.120501	-3.05289	1.44e-64	down	alpha-dioxygenase 1
OS05G0458300	0.123845	-3.0134	0.00178912	down	putative laccase-11
OS12G0170800	0.124266	-3.00849	8.9e-68	down	citrate-binding protein
OS11G0530600	0.124943	-3.00066	5.45e-08	down	chalcone synthase 1
OS08G0519100	0.124949	-3.00058	9.86e-18	down	L-gulonolactone oxidase 5
OS06G0220900	0.127424	-2.97229	0.0165288	down
OS10G0438500	0.128127	-2.96436	4.1e-11	down	F-box protein At4g35930
EPlOSAG00000044278	0.129659	-2.9472	0.000497529	down
OS01G0581400	0.129804	-2.94559	1.11e-05	down	U-box domain-containing protein 35
OS04G0453200	0.131107	-2.93118	7.08e-05	down	sugar transport protein 5
OS07G0580700	0.131222	-2.92992	0.00872635	down	uncharacterized LOC4343720
OS01G0343400	0.131368	-2.92831	0.0401226	down
OS06G0513050	0.131455	-2.92736	3.25e-18	down	leaf-specific thionin
OS05G0361500	0.131522	-2.92662	0.00895006	down	pectinesterase
OS01G0195801	0.132518	-2.91574	2.96e-41	down	putative transcription factor bHLH041
OS04G0119000	0.132642	-2.91439	0.00148039	down	uncharacterized LOC4334965
OS11G0306400	0.134051	-2.89915	0.000145896	down	probable O-methyltransferase 2
OS07G0480800	0.134284	-2.89664	1.41e-07	down	probable xyloglucan endotransglucosylase/hydrolase protein 32
OS08G0137900	0.134733	-2.89182	9.25e-93	down	mavicyanin
OS08G0514033	0.13654	-2.8726	0.041491	down
OS09G0439200	0.137567	-2.86179	2.25e-62	down	protein TIFY 10c
OS01G0195700	0.138846	-2.84844	1.19e-06	down	putative transcription factor bHLH041
OS12G0115700	0.139122	-2.84557	0.000855731	down	probable chalcone--flavonone isomerase 3
OS06G0180100	0.139849	-2.83806	0.0144608	down
EPlOSAG00000025745	0.140468	-2.83168	1.66e-06	down
OS02G0768400	0.141342	-2.82274	0.0393873	down
OS12G0242975	0.142621	-2.80974	7.85e-12	down
OS12G0260500	0.143915	-2.79672	2.96e-07	down	momilactone A synthase-like
OS11G0115350	0.145103	-2.78485	0.000115748	down	non-specific lipid-transfer protein 2
OS05G0210500	0.146869	-2.7674	1.76e-39	down	protein timeless homolog
OS02G0606600	0.147247	-2.76369	0.0289555	down
OS03G0729400	0.1474	-2.76219	0.0092355	down
OS06G0514100	0.148976	-2.74685	0.00412265	down	leaf-specific thionin
OS10G0402200	0.149445	-2.74231	1.83e-11	down	origin of replication complex subunit 3
OS05G0440250	0.149636	-2.74047	1.55e-06	down	histone deacetylase 8
OS03G0693900	0.150494	-2.73222	2.31e-28	down	germin-like protein 3-5
OS12G0548700	0.151655	-2.72114	8.31e-96	down
OS09G0549300	0.151771	-2.72004	2.48e-11	down	probable flavin-containing monooxygenase 1
OS08G0529800	0.151991	-2.71794	3.87e-30	down	triacylglycerol lipase 2
OS02G0765400	0.153587	-2.70287	1.41e-91	down	alpha-amylase-like
OS01G0173600	0.156518	-2.6756	2.38e-11	down	uncharacterized LOC4327121
OS01G0206300	0.157167	-2.66963	0.0102904	down	putative CBL-interacting protein kinase 13
OS01G0287600	0.157482	-2.66674	1.53e-06	down	chitinase 10
OS02G0762800	0.157505	-2.66653	3.1e-10	down	DNA repair and recombination protein RAD54
OS01G0636500	0.15906	-2.65236	1.13e-06	down	polygalacturonase At1g48100
OS03G0234100	0.15944	-2.64891	0.0497953	down	non-symbiotic hemoglobin 4
OS11G0237300	0.160013	-2.64374	3.13e-05	down
OS01G0581300	0.160224	-2.64183	0.00048516	down	lycopene epsilon cyclase, chloroplastic
OS07G0112100	0.160302	-2.64113	0.0384043	down	flavin-containing monooxygenase FMO GS-OX-like 9
OS01G0299100	0.160919	-2.63559	0.0074822	down
OS01G0128100	0.161449	-2.63085	3.78e-62	down	endonuclease 2
OS03G0243700	0.161612	-2.62939	2.01e-19	down	uncharacterized LOC4332224
OS05G0358200	0.16201	-2.62584	4.46e-15	down	DNA primase small subunit
OS03G0694000	0.162089	-2.62514	1.12e-21	down	germin-like protein 3-6
EPlOSAG00000022747	0.162521	-2.6213	0.0238288	down
OS03G0641250	0.163222	-2.6151	2.01e-10	down
OS12G0446900	0.164339	-2.60526	1.83e-05	down	putative bifunctional dihydrofolate reductase-thymidylate synthase
OS04G0650200	0.16466	-2.60244	3.19e-25	down	GDSL esterase/lipase At5g03610
OS05G0345700	0.165963	-2.59107	0.0114753	down	uncharacterized LOC9267390
OS01G0896300	0.166103	-2.58985	3.33e-22	down	chromatin assembly factor 1 subunit FSM
OS01G0293000	0.166706	-2.58462	8.86e-20	down	S-adenosylmethionine synthase 3
OS01G0834900	0.166787	-2.58392	3.43e-90	down
EPlOSAG00000019234	0.169452	-2.56105	0.000176499	down
OS05G0137200	0.169565	-2.56009	0.00260162	down	ABC transporter B family member 21
OS06G0679200	0.169671	-2.55919	9.84e-13	down
OS02G0227500	0.171899	-2.54036	0.00274375	down	leucine-rich repeat receptor-like protein kinase PXL2
OS05G0531200	0.172391	-2.53624	0.0365734	down	non-classical arabinogalactan protein 31
OS03G0719850	0.173297	-2.52868	4.47e-05	down	protein NRT1/ PTR FAMILY 8.3
OS03G0399800	0.174047	-2.52245	6.64e-58	down	horcolin
OS07G0656900	0.174509	-2.51863	5.74e-25	down	serine carboxypeptidase II-3
OS01G0209700	0.176088	-2.50563	1.7e-08	down	gibberellin 2-beta-dioxygenase 1
OS06G0673800	0.177232	-2.49629	0.00100741	down	uncharacterized LOC4341816
OS02G0181700	0.177411	-2.49483	0.000473078	down	protein POLAR LOCALIZATION DURING ASYMMETRIC DIVISION AND REDISTRIBUTION-like
OS04G0179100	0.177584	-2.49342	2.66e-26	down	momilactone A synthase-like
OS10G0543400	0.17876	-2.4839	1.04e-07	down
OS02G0569900	0.179022	-2.48179	1.84e-11	down	ent-cassadiene C11-alpha-hydroxylase 1-like
OS12G0104400	0.179225	-2.48015	1.2e-222	down	fatty acid desaturase DES3
OS10G0550725	0.179547	-2.47757	0.0102193	down
OS01G0361500	0.179952	-2.47432	3.23e-26	down	acyltransferase-like protein At1g54570, chloroplastic
OS11G0522900	0.182345	-2.45526	1.26e-13	down	serine carboxypeptidase-like 45
OS09G0127300	0.184091	-2.44151	2.87e-08	down	cinnamoyl-CoA reductase 2
OS11G0139400	0.186197	-2.4251	0.000391244	down	probable sugar phosphate/phosphate translocator At4g32390
OS07G0429700	0.186394	-2.42357	0.0289098	down	uncharacterized LOC4343053
OS05G0123000	0.186616	-2.42186	0.0107777	down	LOB domain-containing protein 1-like
OS01G0959750	0.187439	-2.4155	0.00136828	down
OS02G0151300	0.187464	-2.41532	3.75e-05	down	endoglucanase 5
OS01G0575901	0.187791	-2.4128	1.36e-09	down
OS02G0177700	0.187792	-2.4128	8.37e-05	down	CASP-like protein 2C2
OS07G0558300	0.1885	-2.40736	7.66e-15	down	putative PAP-specific phosphatase, mitochondrial
OS03G0197175	0.188605	-2.40656	1.88e-15	down
OS06G0212600	0.188618	-2.40646	1.76e-05	down	galactoside 2-alpha-L-fucosyltransferase
OS01G0649900	0.18878	-2.40522	2.97e-12	down	GDSL esterase/lipase At1g28600
OS03G0823301	0.18878	-2.40522	0.00505611	down
OS04G0640700	0.189117	-2.40265	1.44e-103	down	beta-D-xylosidase 4
OS11G0657000	0.191122	-2.38743	0.00170636	down	acyl-CoA-binding domain-containing protein 5
OS07G0510400	0.191326	-2.3859	8.31e-21	down	anthocyanidin 3-O-glucosyltransferase 2
OS02G0115700	0.191587	-2.38393	1.35e-137	down	catalase isozyme A
OS11G0503900	0.192557	-2.37664	0.0402275	down	cytosolic sulfotransferase 12
OS01G0115900	0.19306	-2.37288	0.01312	down	probable receptor-like protein kinase At5g39020
EPlOSAG00000026048	0.193772	-2.36757	0.0154053	down
OS01G0284500	0.193784	-2.36748	3.26e-171	down	germin-like protein 1-1
OS01G0731600	0.193798	-2.36737	9.37e-16	down	pathogen-related protein-like
OS12G0628400	0.195395	-2.35554	3.61e-36	down	fatty acid 2-hydroxylase 1
OS03G0332100	0.195987	-2.35117	0.00159048	down	cytochrome P450 714B2
OS04G0494800	0.196417	-2.34801	0.000738643	down	uncharacterized LOC4336268
OS05G0212550	0.196597	-2.34668	2.53e-07	down
OS03G0272650	0.196789	-2.34528	0.000495158	down
OS01G0878900	0.197595	-2.33938	1.57e-07	down	extradiol ring-cleavage dioxygenase
OS01G0249700	0.19779	-2.33796	0.049993	down	uncharacterized LOC107277158
OS04G0639000	0.197966	-2.33667	4.35e-11	down
OS08G0277200	0.198249	-2.33461	0.0389532	down	cinnamoyl-CoA reductase 1
EPlOSAG00000025617	0.19832	-2.33409	0.0161954	down
OS01G0296450	0.198325	-2.33406	0.0170463	down
OS08G0371608	0.198637	-2.3318	6.91e-08	down	carotenoid 9,10(9',10')-cleavage dioxygenase 1
OS01G0101800	0.198709	-2.33127	4.22e-06	down	uncharacterized LOC4326464
OS06G0642650	0.198938	-2.32961	1.29e-06	down	uncharacterized LOC4341634
OS12G0486800	0.199212	-2.32762	0.000216329	down	putative cysteine-rich receptor-like protein kinase 39
OS07G0663800	0.199527	-2.32534	1.29e-06	down	momilactone A synthase-like
OS01G0154950	0.200097	-2.32123	0.00528759	down
OS11G0285000	0.200298	-2.31978	0.000134273	down	achilleol B synthase
OS05G0375400	0.200602	-2.3176	0.0145974	down	lichenase-2
OS05G0479025	0.200646	-2.31727	0.000108386	down
OS07G0642200	0.201345	-2.31226	2.18e-08	down	GDSL esterase/lipase At5g45910
OS07G0123100	0.202465	-2.30425	5.09e-06	down	uncharacterized LOC9271184
OS03G0223100	0.202922	-2.301	4.22e-06	down	cytochrome P450 94B3
OS08G0564000	0.203565	-2.29644	0.0383888	down	inorganic phosphate transporter 1-6
OS06G0514800	0.203911	-2.29399	1.05e-22	down	leaf-specific thionin
EPlOSAG00000009903	0.204012	-2.29327	2.47e-05	down
OS08G0334300	0.204245	-2.29163	0.0313908	down	glycerophosphodiester phosphodiesterase protein kinase domain-containing GDPDL2
OS04G0178400	0.204334	-2.291	0.00811572	down	9-beta-pimara-7,15-diene oxidase
OS02G0607700	0.205706	-2.28134	9.79e-24	down	(+)-neomenthol dehydrogenase
OS01G0826800	0.206536	-2.27554	1.67e-13	down	uncharacterized LOC4327519
OS04G0405300	0.206695	-2.27442	1.32e-43	down	momilactone A synthase-like
OS01G0132000	0.206879	-2.27314	3.74e-159	down	Bowman-Birk type wound-induced proteinase inhibitor WIP1
OS06G0564700	0.207222	-2.27075	0.000175313	down	cysteine synthase-like
OS07G0190000	0.208015	-2.26524	7.39e-78	down	probable 1-deoxy-D-xylulose-5-phosphate synthase 2, chloroplastic
OS11G0289700	0.208161	-2.26423	1.51e-25	down	cytochrome P450 87A3-like
OS06G0210400	0.208479	-2.26203	0.044107	down	L-type lectin-domain containing receptor kinase S.4
OS04G0203300	0.208782	-2.25993	0.0230555	down
OS02G0807900	0.208807	-2.25975	0.00331516	down	wall-associated receptor kinase 2
OS02G0517750	0.209863	-2.25248	0.0217129	down	uncharacterized LOC107277029
OS02G0618000	0.211428	-2.24176	0.000203729	down
OS05G0134700	0.211486	-2.24136	4.11e-26	down	peroxidase 2
OS11G0129200	0.21207	-2.23739	1.75e-09	down
OS05G0515200	0.212596	-2.23381	0.000122289	down	cytochrome P450 71A1
OS10G0555700	0.212807	-2.23238	0.0126437	down	expansin-B2
OS03G0861300	0.213159	-2.23	6.9e-12	down	probable aquaporin PIP2-8
OS06G0240800	0.213358	-2.22865	1.07e-10	down
OS09G0344500	0.214031	-2.22411	3.67e-08	down	O-methyltransferase ZRP4
EPlOSAG00000046013	0.215432	-2.21469	0.0372158	down
OS06G0185300	0.215935	-2.21133	3.27e-05	down	rosmarinate synthase
OS08G0138100	0.217085	-2.20367	8.57e-14	down	mavicyanin-like
OS02G0184900	0.217324	-2.20208	0.00568205	down	premnaspirodiene oxygenase
OS12G0257600	0.217848	-2.19861	2.26e-15	down	laccase-25-like
OS12G0603700	0.219548	-2.18739	2.67e-05	down
OS08G0163100	0.220172	-2.1833	2.4e-08	down	kinetochore protein nuf2
OS07G0539300	0.220406	-2.18177	1.07e-13	down	glucan endo-1,3-beta-glucosidase 12
OS07G0173601	0.220529	-2.18096	0.000267921	down	uncharacterized LOC107277788
OS01G0370750	0.220989	-2.17795	1.28e-05	down
OS01G0858350	0.221697	-2.17334	3.43e-26	down	cytochrome P450 94C1
OS06G0513943	0.221736	-2.17308	8.95e-09	down	leaf-specific thionin
OS12G0548401	0.223935	-2.15885	1.43e-52	down	subtilisin-chymotrypsin inhibitor-2A
OS07G0526400	0.22441	-2.15579	3.46e-14	down	bisdemethoxycurcumin synthase-like
OS01G0108600	0.225888	-2.14632	1.86e-121	down	uncharacterized LOC4326163
OS12G0415400	0.226576	-2.14194	2.16e-12	down
OS03G0700500	0.226955	-2.13952	6.5e-08	down
OS01G0892600	0.22749	-2.13613	9.91e-07	down	pectin acetylesterase 6
OS08G0366000	0.228958	-2.12685	0.0297745	down	phosphoenolpyruvate carboxylase 2
OS04G0413500	0.229025	-2.12642	0.00150388	down	beta-fructofuranosidase, insoluble isoenzyme 2
EPlOSAG00000021753	0.229431	-2.12387	0.0261135	down
OS08G0364900	0.229454	-2.12372	0.000377995	down	pirin-like protein
OS02G0829100	0.229703	-2.12216	7.11e-11	down	replication protein A 32 kDa subunit A
OS06G0289200	0.230009	-2.12024	3.71e-11	down	UDP-glycosyltransferase 708A6
OS05G0336000	0.230075	-2.11982	0.00479525	down
OS04G0301500	0.230113	-2.11958	4.58e-06	down	transcription factor bHLH35
OS03G0667500	0.230166	-2.11926	2.41e-18	down	fe(2+) transport protein 1
OS01G0320400	0.230196	-2.11907	0.00021588	down
OS08G0331000	0.230301	-2.11841	3.61e-38	down
OS08G0458600	0.231807	-2.10901	0.000183037	down	two-component response regulator ORR33
OS11G0186900	0.232309	-2.10588	4.11e-06	down	1-aminocyclopropane-1-carboxylate oxidase
OS06G0587100	0.232628	-2.1039	0.00690139	down	pollen-specific leucine-rich repeat extensin-like protein 1
OS03G0150200	0.233275	-2.0999	0.000773726	down	ethylene-responsive transcription factor ERF096
OS01G0902700	0.233652	-2.09756	0.00563324	down	protein NRT1/ PTR FAMILY 8.1
OS02G0232900	0.233948	-2.09574	4.75e-63	down	aquaporin NIP1-1
OS04G0419100	0.234602	-2.09171	2.85e-18	down	extensin
OS02G0689132	0.23495	-2.08958	0.0120127	down
OS04G0419600	0.235383	-2.08692	0.00201735	down	histone H3-like centromeric protein CSE4
OS06G0626600	0.236618	-2.07937	4.46e-15	down	cytosolic sulfotransferase 8
OS04G0379700	0.236781	-2.07837	3.51e-08	down	violaxanthin de-epoxidase, chloroplastic
OS05G0512000	0.237314	-2.07513	2.01e-07	down	protein BREAST CANCER SUSCEPTIBILITY 1 homolog
OS01G0871600	0.238729	-2.06655	1.43e-08	down	uncharacterized LOC4324944
OS03G0734500	0.239979	-2.05902	0.0454999	down	uncharacterized LOC4334017
OS12G0125500	0.240327	-2.05693	1.5e-38	down	protein DETOXIFICATION 21
OS02G0687900	0.241144	-2.05203	1.78e-05	down	serine carboxypeptidase-like 17
OS11G0287100	0.241729	-2.04854	0.00338313	down
OS05G0134400	0.242066	-2.04653	3.22e-68	down	peroxidase 2
OS01G0225550	0.242444	-2.04428	0.000236704	down
OS12G0168150	0.242585	-2.04344	9.06e-07	down
OS01G0868300	0.242805	-2.04213	9.84e-14	down	DNA polymerase alpha catalytic subunit
OS10G0416350	0.242874	-2.04172	8.12e-07	down
OS04G0389800	0.242943	-2.04131	4.9e-05	down	probable acetolactate synthase 2, chloroplastic
OS06G0103800	0.243519	-2.03789	1.05e-96	down	membrane protein of ER body-like protein
OS01G0304050	0.243624	-2.03727	0.0135798	down
OS07G0416900	0.244835	-2.03012	0.000348666	down	fatty acid desaturase DES2
OS08G0524400	0.246142	-2.02244	1.75e-17	down	auxin-induced in root cultures protein 12
OS12G0617250	0.246373	-2.02108	2.24e-19	down
OS07G0511201	0.247128	-2.01667	4.6e-59	down
OS03G0830500	0.247357	-2.01533	0.00484685	down	cell number regulator 10
OS01G0211200	0.24861	-2.00804	1.84e-09	down	cytochrome P450 710A1
OS05G0142600	0.248866	-2.00656	0.0223944	down
OS06G0504900	0.248893	-2.0064	1.49e-13	down
OS11G0679700	0.249105	-2.00518	1.13e-05	down	probable glycerol-3-phosphate acyltransferase 3
OS01G0765600	0.249742	-2.00149	0.000441652	down	probable calcium-binding protein CML41
OS12G0438600	0.250059	-1.99966	1.48e-10	down	chloride channel protein CLC-a
OS03G0800000	0.250615	-1.99646	3.99e-85	down	uncharacterized LOC4334447
OS04G0513400	0.251302	-1.99251	1.11e-08	down	beta-glucosidase 16
OS10G0146601	0.251395	-1.99197	0.0378199	down
OS10G0555900	0.251591	-1.99085	6.58e-22	down	expansin-B3
OS04G0458600	0.251945	-1.98882	0.00935018	down	aldose 1-epimerase
OS02G0438900	0.252593	-1.98511	0.00691246	down	uncharacterized LOC107278723
OS12G0518200	0.253029	-1.98263	1.23e-16	down	WAT1-related protein At5g64700
OS03G0781700	0.253367	-1.9807	0.000689651	down	reticulon-like protein B8
OS01G0123500	0.253446	-1.98025	0.0362575	down
OS02G0529700	0.253963	-1.97731	8.42e-52	down	60S acidic ribosomal protein P2A
EPlOSAG00000023021	0.254273	-1.97555	0.0181125	down
OS03G0700450	0.255045	-1.97118	2.68e-134	down
OS01G0246601	0.255279	-1.96986	0.00833157	down	AT-hook motif nuclear-localized protein 21
OS03G0700400	0.255445	-1.96891	5.96e-120	down	putative linoleate 9S-lipoxygenase 3
OS11G0116400	0.25549	-1.96866	1.18e-05	down	elongation factor P
OS12G0564100	0.255744	-1.96723	3.38e-39	down	transcription factor MYB24
OS06G0315000	0.255795	-1.96694	4.93e-07	down	salicylate carboxymethyltransferase
OS08G0474000	0.256215	-1.96458	1.4e-19	down	ethylene-responsive transcription factor ERF109
OS04G0594100	0.257084	-1.95969	1.05e-09	down	myb-related protein Zm1
OS04G0561200	0.257154	-1.9593	1.7e-44	down	protein GDAP2 homolog
EPlOSAG00000015261	0.257346	-1.95822	0.0127202	down
OS10G0106600	0.257745	-1.95599	6.79e-06	down	benzyl alcohol O-benzoyltransferase
OS01G0265100	0.25844	-1.9521	2.45e-18	down	ADP-ribosylation factor 2-like
OS10G0176300	0.258504	-1.95174	0.00314688	down
OS05G0445100	0.25859	-1.95126	0.0078528	down	cytochrome P450 94C1
OS08G0514000	0.258823	-1.94996	0.00226583	down	uncharacterized LOC4346025
OS08G0509100	0.259163	-1.94807	2.28e-50	down	probable lipoxygenase 8, chloroplastic
OS02G0131800	0.260125	-1.94272	2.57e-06	down	metal transporter NRAT1
OS02G0639100	0.260416	-1.94111	7.55e-05	down	putative serine/threonine-protein kinase
OS04G0273900	0.261873	-1.93306	0.000104253	down	uncharacterized LOC107275718
OS06G0567200	0.262048	-1.9321	1.37e-10	down	L-ascorbate oxidase
OS04G0688300	0.262598	-1.92907	8.53e-46	down	cationic peroxidase SPC4
EPlOSAG00000007390	0.262739	-1.9283	0.0140487	down
OS08G0501900	0.262936	-1.92721	2.21e-12	down
OS04G0203400	0.263601	-1.92357	2.19e-13	down	uncharacterized LOC4335155
OS01G0144380	0.263608	-1.92354	0.000985723	down
OS05G0122600	0.263748	-1.92277	0.000560585	down	interactor of constitutive active ROPs 2, chloroplastic
OS02G0792600	0.264032	-1.92122	2.1e-31	down
OS08G0556300	0.264161	-1.92051	0.0360986	down	accelerated cell death 11
OS08G0393600	0.264377	-1.91933	0.000504383	down	very-long-chain (3R)-3-hydroxyacyl-CoA dehydratase PASTICCINO 2A-like
OS08G0439000	0.264718	-1.91747	3.41e-05	down
OS04G0530100	0.265706	-1.9121	0.022568	down	expansin-B17
OS07G0153000	0.265852	-1.91131	0.00206706	down	protein TIFY 5
OS12G0484600	0.26608	-1.91007	2.44e-68	down	uncharacterized membrane protein YMR155W
OS09G0326900	0.267034	-1.9049	1.32e-06	down	eukaryotic translation initiation factor 5
OS04G0657100	0.268316	-1.89799	1.71e-07	down	farnesyl pyrophosphate synthase 2
OS05G0520401	0.269025	-1.89419	0.0227507	down
OS01G0382200	0.270317	-1.88728	2.85e-05	down	omega-hydroxypalmitate O-feruloyl transferase
OS07G0117900	0.27081	-1.88465	0.007647	down	disease resistance protein RGA2-like
OS06G0561000	0.271335	-1.88185	9.28e-83	down	probable inositol oxygenase
OS12G0424700	0.271358	-1.88173	3.76e-11	down	putative cyclin-dependent kinase F-2
OS12G0617400	0.271657	-1.88014	6.61e-14	down	9-cis-epoxycarotenoid dioxygenase 1, chloroplastic
OS10G0317900	0.271688	-1.87998	2.07e-23	down	flavonoid 3'-monooxygenase
OS07G0646500	0.271817	-1.87929	0.00133016	down	uncharacterized LOC4344103
OS01G0246400	0.271845	-1.87914	0.000227141	down	high molecular mass early light-inducible protein HV58, chloroplastic
EPlOSAG00000016634	0.271923	-1.87873	7.03e-07	down
OS05G0390800	0.272091	-1.87784	0.00218975	down	homeobox protein engrailed-1
OS01G0118300	0.272212	-1.8772	1.14e-08	down	CDP-diacylglycerol--serine O-phosphatidyltransferase 1
OS02G0776400	0.272284	-1.87681	6.7e-07	down	nuclear transcription factor Y subunit A-4
OS02G0742900	0.272384	-1.87629	5.66e-05	down	kinesin-like protein BC2
OS01G0860400	0.272614	-1.87507	4.76e-07	down	acidic endochitinase
OS12G0484900	0.273168	-1.87214	4.46e-13	down	growth-regulating factor 7
OS06G0192000	0.273194	-1.872	0.0103142	down
OS12G0189300	0.273726	-1.8692	4.81e-12	down	carboxyvinyl-carboxyphosphonate phosphorylmutase, chloroplastic
OS10G0579400	0.274238	-1.8665	0.00530359	down	protein WRKY1
OS01G0953600	0.274524	-1.865	5.7e-50	down	probable NADPH:quinone oxidoreductase 1
OS03G0356526	0.27523	-1.86129	0.0301053	down	uncharacterized LOC107277534
OS06G0579100	0.276799	-1.85309	0.000932217	down
OS09G0107900	0.27688	-1.85266	0.0447919	down
OS03G0279700	0.277412	-1.8499	0.000220709	down	zinc finger protein ZAT7
OS06G0127900	0.277761	-1.84808	6.24e-16	down	ribonucleoside-diphosphate reductase small chain
OS05G0527900	0.277952	-1.84709	0.000112538	down	UDP-glycosyltransferase 88A1
OS06G0246600	0.27892	-1.84208	0.0011263	down	glutamate receptor 3.3
OS02G0186100	0.279956	-1.83673	0.000280498	down
EPlOSAG00000006842	0.281164	-1.83052	0.0444295	down
OS12G0434400	0.281336	-1.82963	0.0132945	down	putative leucine aminopeptidase 1
OS02G0264800	0.281384	-1.82939	6.1e-11	down	arabinogalactan peptide 20
OS04G0177300	0.281958	-1.82645	1.18e-05	down	putative SWI/SNF-related matrix-associated actin-dependent regulator of chromatin subfamily A member 3-like 3
OS05G0119600	0.282397	-1.8242	0.00341622	down	sister chromatid cohesion protein DCC1
OS02G0655750	0.282558	-1.82338	0.0445945	down
OS12G0569200	0.283259	-1.81981	3.55e-18	down	uncharacterized LOC9267984
OS03G0341300	0.284047	-1.8158	2.64e-50	down	bidirectional sugar transporter SWEET16
OS01G0817100	0.284153	-1.81526	3.91e-23	down	transmembrane protein 56-B
OS07G0468100	0.284193	-1.81506	2.34e-91	down	probable glutathione S-transferase GSTU1
OS04G0422000	0.284654	-1.81272	2e-06	down	probable plastid-lipid-associated protein 7, chloroplastic
OS09G0329200	0.28481	-1.81193	0.000629727	down	UDP-glycosyltransferase 90A1
OS05G0226000	0.284856	-1.8117	0.0248422	down	protein TsetseEP
OS01G0215500	0.285568	-1.80809	0.000250078	down	GDSL esterase/lipase At2g27360
OS03G0577100	0.285667	-1.80759	1.65e-11	down	kinetochore protein Nuf2
OS10G0580400	0.285788	-1.80698	2.36e-06	down	urea-proton symporter DUR3
OS12G0166600	0.285937	-1.80623	0.0413386	down	disease resistance protein RPM1-like
OS10G0104900	0.286047	-1.80567	0.00390969	down	DNA (cytosine-5)-methyltransferase 1
OS01G0331100	0.286091	-1.80545	0.00364294	down	GDSL esterase/lipase LIP-4
OS01G0223900	0.286496	-1.80341	0.000421172	down	G-type lectin S-receptor-like serine/threonine-protein kinase At2g19130
OS03G0283200	0.286628	-1.80275	3.35e-22	down	protein IN2-1 homolog A
OS04G0172100	0.286854	-1.80161	1.85e-17	down
OS11G0471300	0.287035	-1.8007	1.5e-06	down
OS01G0615050	0.287277	-1.79948	1.09e-07	down
OS03G0838800	0.28752	-1.79826	6.32e-61	down	zinc finger protein STOP1 homolog
OS05G0460600	0.28854	-1.79316	0.00174562	down	probable monofunctional riboflavin biosynthesis protein RIBA 3, chloroplastic
OS05G0425600	0.288617	-1.79277	0.00590657	down
OS02G0612600	0.288993	-1.79089	0.0155334	down
OS02G0773600	0.289078	-1.79047	2.67e-09	down	uncharacterized LOC4330884
OS06G0165500	0.289446	-1.78863	1.03e-06	down	putative receptor protein kinase ZmPK1
OS07G0111700	0.291089	-1.78047	7.49e-18	down	flavin-containing monooxygenase FMO GS-OX-like 8
OS06G0579800	0.291349	-1.77918	1.89e-05	down	uncharacterized LOC9268543
OS02G0597700	0.292076	-1.77558	1.45e-06	down	BAG family molecular chaperone regulator 1
OS03G0767000	0.293024	-1.77091	0.00560954	down	allene oxide synthase 1, chloroplastic
OS11G0257700	0.293342	-1.76934	0.0156799	down	benzoate O-methyltransferase-like
OS03G0741100	0.29381	-1.76705	1.29e-26	down	transcription factor BHLH148
OS04G0651000	0.293856	-1.76682	3.99e-20	down	peroxidase 4
OS01G0192550	0.295095	-1.76075	9.23e-08	down
OS01G0279400	0.295627	-1.75815	0.00254885	down	protein ZINC INDUCED FACILITATOR-LIKE 1
OS03G0376000	0.295689	-1.75785	2.37e-08	down	transmembrane emp24 domain-containing protein p24delta9
OS06G0562300	0.296108	-1.75581	0.00305629	down	BEL1-like homeodomain protein 1
OS01G0872900	0.296127	-1.75571	1.27e-18	down	glutathione S-transferase T3
OS03G0861200	0.296189	-1.75541	0.0216236	down
OS01G0704250	0.296771	-1.75258	4.3e-06	down
EPlOSAG00000016612	0.296903	-1.75194	0.000489538	down
OS08G0232700	0.297005	-1.75144	0.000422941	down	uncharacterized LOC4345003
OS07G0152200	0.297369	-1.74967	0.0357982	down	leucine-rich repeat receptor-like serine/threonine-protein kinase At1g17230
OS01G0330200	0.297565	-1.74872	0.000377995	down	ervatamin-B
OS11G0128500	0.297699	-1.74807	0.0122232	down	myb-related protein 306
OS03G0165400	0.297766	-1.74775	3.56e-32	down	beta-galactosidase 5
OS11G0507200	0.298129	-1.74599	9.17e-25	down	omega-hydroxypalmitate O-feruloyl transferase
OS08G0266700	0.299634	-1.73873	6.01e-07	down	sister chromatid cohesion 1 protein 3
OS02G0745400	0.300239	-1.73582	0.00126044	down	probable galacturonosyltransferase 9
OS03G0162200	0.300297	-1.73554	0.00851621	down	probable histone H2A variant 1
OS01G0723450	0.300343	-1.73532	0.00179787	down
OS06G0180666	0.301176	-1.73132	4.01e-13	down
OS10G0520100	0.301535	-1.7296	1.03e-07	down	uncharacterized LOC4349138
OS03G0692000	0.302287	-1.72601	6.72e-14	down	beta-glucuronosyltransferase GlcAT14B
EPlOSAG00000019230	0.302881	-1.72318	0.014778	down
OS02G0297550	0.30312	-1.72204	0.0002483	down
OS10G0454200	0.30347	-1.72037	0.000162967	down	putative glycine-rich cell wall structural protein 1
OS03G0120000	0.303587	-1.71982	1.47e-06	down	uncharacterized LOC9266848
OS05G0246600	0.303736	-1.71911	1.47e-17	down	probable LRR receptor-like serine/threonine-protein kinase At1g05700
OS10G0337600	0.304767	-1.71422	1.46e-05	down	vesicle transport protein GOT1B
OS05G0152266	0.30526	-1.71189	0.0028063	down
OS04G0305700	0.305543	-1.71055	0.0159814	down	UDP-glycosyltransferase 90A1
OS07G0686300	0.305555	-1.71049	0.000108738	down	RING-H2 finger protein ATL45
OS01G0247500	0.305732	-1.70966	3.99e-09	down	receptor-like serine/threonine-protein kinase At1g78530
OS02G0744000	0.306942	-1.70396	0.00341772	down	photosynthetic NDH subunit of subcomplex B 4, chloroplastic
OS10G0389300	0.306967	-1.70384	0.0308552	down	red chlorophyll catabolite reductase-like
OS01G0944700	0.309532	-1.69184	1.36e-17	down	uncharacterized LOC4326064
OS04G0588200	0.310672	-1.68654	1.53e-19	down	DNA replication ATP-dependent helicase/nuclease DNA2
OS07G0639000	0.310811	-1.68589	4.17e-81	down	peroxidase 2
OS05G0104750	0.311072	-1.68468	0.000172399	down
OS09G0111100	0.312814	-1.67662	1.05e-05	down	cyclin-D3-2
OS02G0155700	0.313104	-1.67528	5.31e-11	down	receptor-like protein 2
OS12G0109700	0.313168	-1.67499	0.0100289	down
OS08G0119700	0.313547	-1.67325	0.0114004	down	circumsporozoite protein
OS02G0624300	0.313637	-1.67283	9.9e-16	down	myb-related protein Myb4-like
OS06G0505700	0.314054	-1.67092	7.92e-44	down	arabinogalactan peptide 16
OS07G0132700	0.314857	-1.66723	0.0258285	down	uncharacterized LOC9267036
OS04G0300600	0.314875	-1.66715	5.15e-20	down	transcription factor bHLH35
OS02G0684500	0.315184	-1.66574	3.28e-34	down	histone H4
OS01G0627967	0.315292	-1.66524	0.00349163	down
OS08G0290700	0.315738	-1.6632	4.88e-10	down	5-pentadecatrienyl resorcinol O-methyltransferase
OS01G0882500	0.315808	-1.66288	0.0366373	down	NAD(P)H-quinone oxidoreductase subunit N, chloroplastic
OS03G0853200	0.316106	-1.66152	2.56e-05	down	tetraspanin-3
OS07G0168700	0.316132	-1.6614	0.000777469	down
EPlOSAG00000004696	0.316149	-1.66132	0.00192381	down
OS11G0557800	0.316191	-1.66113	0.00118318	down	uncharacterized LOC4350725
EPlOSAG00000019515	0.316729	-1.65868	0.0401778	down
OS10G0390600	0.316884	-1.65797	3.64e-15	down	alanine aminotransferase 2
OS02G0240100	0.318431	-1.65095	4.38e-42	down	peroxidase 70
OS03G0189600	0.319037	-1.64821	4.73e-111	down	alcohol dehydrogenase-like 2
OS01G0735300	0.319436	-1.6464	0.000371669	down	anthocyanidin 5,3-O-glucosyltransferase
OS03G0748100	0.319863	-1.64447	2.66e-05	down	short-chain type dehydrogenase/reductase
OS03G0435300	0.320592	-1.64119	0.01095	down	U-box domain-containing protein 4-like
EPlOSAG00000016750	0.321476	-1.63722	0.0135392	down
OS06G0132400	0.321652	-1.63643	0.0124109	down	magnesium protoporphyrin IX methyltransferase, chloroplastic
OS02G0781400	0.321785	-1.63583	0.000142416	down	20 kDa chaperonin, chloroplastic
OS10G0509700	0.32227	-1.63366	0.000396917	down
OS02G0232000	0.322316	-1.63345	7.23e-11	down	heat stress transcription factor C-2a
OS12G0632600	0.322321	-1.63343	0.000268689	down	transcription factor NAI1-like
OS09G0129600	0.322998	-1.6304	1.69e-05	down	uncharacterized LOC4346446
OS07G0571800	0.32373	-1.62714	0.00251813	down	protein YABBY 7
OS08G0263400	0.324101	-1.62548	7.46e-06	down
OS05G0247100	0.324267	-1.62475	8.47e-24	down	xylanase inhibitor protein 2-like
OS01G0661700	0.324476	-1.62382	7.62e-06	down
OS07G0588400	0.324522	-1.62361	0.000358715	down	transcription factor bHLH54-like
OS12G0529800	0.324686	-1.62288	3.8e-06	down
OS02G0782800	0.32491	-1.62189	2.68e-09	down	protein TONSOKU
OS05G0219800	0.326234	-1.61602	1.36e-19	down	probable ATP-dependent DNA helicase DDX11
OS06G0705500	0.32648	-1.61493	8.2e-09	down	uncharacterized LOC4342004
EPlOSAG00000017232	0.327264	-1.61147	0.00766538	down
OS02G0328300	0.328269	-1.60705	1.13e-08	down	fruit protein pKIWI502
OS08G0431900	0.32882	-1.60463	0.0203126	down	MADS-box transcription factor 23
OS03G0109300	0.329007	-1.60381	0.0106675	down	probable cytokinin riboside 5'-monophosphate phosphoribohydrolase LOGL3
OS06G0549600	0.329096	-1.60342	0.000162444	down	tetrahydrocannabinolic acid synthase
OS02G0826300	0.329321	-1.60243	1.18e-06	down
OS03G0807500	0.329588	-1.60127	3.37e-06	down	blue copper protein
OS12G0210400	0.329811	-1.60029	8.29e-06	down	probable leucine-rich repeat receptor-like protein kinase At5g49770
OS02G0634700	0.329928	-1.59978	4.04e-67	down	serine carboxypeptidase-like 34
OS01G0259933	0.330049	-1.59925	1.02e-37	down
OS10G0163130	0.330667	-1.59655	8.62e-09	down	WAT1-related protein At5g64700-like
OS09G0505400	0.331219	-1.59414	0.023274	down	probable auxin efflux carrier component 4
OS01G0936700	0.331624	-1.59238	0.0281811	down	DNA ligase 1
OS10G0333700	0.332588	-1.58819	0.0468649	down	dirigent protein 1
OS05G0535200	0.333212	-1.58549	0.00023988	down	uncharacterized LOC4339438
OS06G0707733	0.333213	-1.58549	5.57e-07	down	putative disease resistance protein RGA3
OS06G0662900	0.333551	-1.58402	0.0446323	down	pollen allergen Lol p 2-A
OS07G0218600	0.334772	-1.57875	0.00391741	down
OS01G0242300	0.334822	-1.57853	0.00432616	down	optic atrophy 3 protein homolog
OS09G0464066	0.335265	-1.57662	1.17e-09	down
EPlOSAG00000002712	0.335305	-1.57646	2.24e-07	down
OS08G0520700	0.335703	-1.57474	2.35e-33	down
OS02G0751600	0.336018	-1.57339	0.0148948	down	photosynthetic NDH subunit of lumenal location 4, chloroplastic
OS08G0452200	0.336323	-1.57208	0.00930734	down
OS01G0543100	0.336852	-1.56981	1.64e-15	down	peroxidase 72
OS06G0151900	0.337678	-1.56628	0.0162684	down	ATP-dependent 6-phosphofructokinase 3
OS05G0426800	0.337894	-1.56536	0.000967383	down	dachshund homolog 1
OS02G0108800	0.338107	-1.56445	7.54e-27	down	cytochrome P450 89A2
OS05G0486833	0.338194	-1.56408	0.0295501	down
OS02G0228900	0.338528	-1.56265	4.11e-08	down	auxin-responsive protein IAA7
OS04G0453400	0.339066	-1.56036	5.05e-20	down	sugar transport protein 5
OS07G0656200	0.339484	-1.55859	9.72e-25	down	beta-glucosidase 26
OS08G0374701	0.339756	-1.55743	2.64e-09	down	putative serine/threonine-protein kinase-like protein CCR3
OS07G0689600	0.340135	-1.55582	4.17e-29	down	nicotianamine synthase 3
OS07G0421866	0.340215	-1.55548	7.82e-06	down	protein TSS
OS05G0476000	0.341487	-1.5501	0.000540113	down	uncharacterized LOC4339097
OS03G0197900	0.34164	-1.54945	0.00372089	down	transcription repressor OFP8
OS12G0111400	0.341708	-1.54916	0.0382868	down	uncharacterized LOC4351296
OS12G0428000	0.341825	-1.54867	1.83e-10	down	thiosulfate sulfurtransferase 18
OS11G0641500	0.34273	-1.54486	5.47e-26	down	laccase-19
OS07G0658600	0.343026	-1.54361	4.46e-32	down	protein ASPARTIC PROTEASE IN GUARD CELL 2
OS11G0523110	0.343161	-1.54304	5.47e-11	down	momilactone A synthase-like
OS12G0433500	0.344198	-1.53869	5.07e-19	down	serine/threonine-protein kinase TIO
OS01G0832600	0.344305	-1.53824	1.54e-05	down	flavonol synthase/flavanone 3-hydroxylase
OS06G0560700	0.344688	-1.53664	0.0466336	down	GDSL esterase/lipase At1g71250
OS05G0552700	0.34477	-1.53629	0.0204852	down	UDP-glycosyltransferase 84A3
OS03G0375900	0.344813	-1.53611	3.09e-07	down	probable polyamine transporter At3g13620
OS01G0663300	0.34493	-1.53562	2.9e-22	down	mannan endo-1,4-beta-mannosidase 1
OS02G0686100	0.34504	-1.53516	0.0391322	down	RING-H2 finger protein ATL80
OS08G0193100	0.34521	-1.53445	0.0264769	down	solanesyl-diphosphate synthase 1, mitochondrial-like
OS02G0782900	0.345831	-1.53186	8.96e-08	down	uncharacterized LOC4330937
OS08G0453200	0.346001	-1.53115	1.15e-23	down	auxin-repressed 12.5 kDa protein
OS07G0551600	0.346036	-1.53101	4.71e-21	down	probable mixed-linked glucan synthase 9
OS09G0507100	0.34633	-1.52978	0.00802739	down	squamosa promoter-binding-like protein 18
EPlOSAG00000010051	0.347015	-1.52693	0.0137074	down
OS08G0189600	0.347059	-1.52675	1e-05	down	germin-like protein 8-6
OS01G0201100	0.347831	-1.52354	7.05e-19	down	beta-glucuronosyltransferase GlcAT14B
OS01G0743200	0.347954	-1.52303	0.000122835	down	probable pectinesterase 53
OS03G0431100	0.348706	-1.51992	7.71e-08	down	cysteine-rich and transmembrane domain-containing protein A
OS09G0415800	0.349005	-1.51868	1.31e-09	down	ATP-dependent 6-phosphofructokinase 5, chloroplastic
OS07G0406800	0.349648	-1.51602	3.03e-11	down	probable DNA primase large subunit
OS02G0166200	0.349779	-1.51548	0.000187173	down
OS05G0273800	0.350032	-1.51444	0.0155279	down	bifunctional epoxide hydrolase 2
OS04G0494900	0.350085	-1.51422	0.0101231	down	uncharacterized LOC4336269
OS09G0437500	0.351009	-1.51042	1.26e-40	down	auxin-repressed 12.5 kDa protein
OS05G0488100	0.351827	-1.50706	8.15e-27	down	uncharacterized LOC4339149
OS03G0134900	0.352055	-1.50613	2.04e-22	down	glutathione S-transferase F12
OS06G0623200	0.352676	-1.50358	1.62e-17	down	cinnamoyl-CoA reductase 2
OS04G0194500	0.353266	-1.50117	2.39e-22	down	ABC transporter G family member 28
OS02G0229600	0.353467	-1.50035	0.0157038	down	kinesin-4
OS08G0137800	0.353731	-1.49927	1.05e-10	down	mavicyanin
OS10G0542900	0.353883	-1.49865	6.64e-30	down	chitinase 8
OS10G0430200	0.353924	-1.49849	1.37e-36	down	probable cinnamyl alcohol dehydrogenase 3
OS11G0643800	0.353948	-1.49839	2.59e-07	down	sugar transporter ERD6-like 16
OS07G0539900	0.353959	-1.49834	7.63e-29	down	glucan endo-1,3-beta-glucosidase 3
OS06G0699301	0.354097	-1.49778	3.85e-14	down	probable inactive purple acid phosphatase 28
OS04G0494950	0.354598	-1.49574	0.000164747	down	uncharacterized LOC9266741
OS04G0631200	0.355768	-1.49099	1.01e-27	down	xyloglucan endotransglucosylase/hydrolase protein 9
OS02G0187800	0.35602	-1.48997	3.2e-57	down	cinnamyl alcohol dehydrogenase 2
OS09G0241100	0.356069	-1.48977	3.31e-08	down	WD repeat and HMG-box DNA-binding protein 1
OS02G0699433	0.35617	-1.48936	0.0155334	down	putative surface protein SACOL0050
OS03G0341600	0.356351	-1.48863	0.00435177	down	phylloplanin
OS03G0819600	0.356536	-1.48788	3.52e-35	down	chalcone--flavonone isomerase
OS11G0496500	0.35663	-1.4875	1e-67	down	uncharacterized LOC4350553
EPlOSAG00000016760	0.356852	-1.4866	2.62e-05	down
OS08G0200100	0.357184	-1.48526	4.73e-28	down	acyl-[acyl-carrier-protein] desaturase 7, chloroplastic
OS03G0389601	0.35806	-1.48173	0.0353837	down
OS01G0847700	0.358182	-1.48124	1.6e-52	down	aldo-keto reductase family 4 member C10
OS05G0114000	0.35819	-1.4812	1.62e-08	down	soluble inorganic pyrophosphatase 4
OS06G0656300	0.358301	-1.48075	1.08e-44	down	CASP-like protein 2C1
OS09G0517100	0.358643	-1.47938	8.62e-26	down	disease resistance protein RPM1
OS05G0430700	0.358787	-1.4788	0.0471603	down	probable magnesium transporter NIPA6
OS03G0727600	0.3588	-1.47875	0.00154621	down	1-aminocyclopropane-1-carboxylate synthase 1
OS08G0415400	0.359218	-1.47707	0.00721591	down
OS06G0650300	0.359239	-1.47698	1.75e-06	down	probable N-acetyltransferase HLS1
OS02G0511900	0.359786	-1.47479	9.43e-05	down	DNA polymerase epsilon catalytic subunit A
OS10G0357850	0.359838	-1.47458	8.25e-06	down
OS10G0508000	0.359927	-1.47422	0.00169675	down
OS05G0382550	0.360221	-1.47304	8.12e-18	down
OS12G0203200	0.360423	-1.47224	0.00058649	down	uncharacterized LOC4351742
OS08G0102400	0.360467	-1.47206	0.0150467	down	transcription repressor OFP13-like
OS12G0288000	0.361053	-1.46972	0.0107024	down	WAT1-related protein At1g09380
OS03G0336400	0.361145	-1.46935	0.00575123	down	expansin-A6
OS08G0562500	0.361611	-1.46749	1.14e-18	down	BAHD acyltransferase DCR
OS09G0103300	0.362668	-1.46328	0.00219341	down
OS07G0108200	0.36276	-1.46291	2.24e-21	down	protein DETOXIFICATION 18
OS03G0232400	0.362792	-1.46279	1.12e-14	down	phytosulfokines 4-like
OS03G0225100	0.363212	-1.46111	1.54e-05	down	mitogen-activated protein kinase kinase 9
OS02G0455800	0.363912	-1.45834	3.79e-06	down	B3 domain-containing protein Os02g0455800
OS08G0536800	0.364128	-1.45748	0.00149774	down	transcription factor bHLH137
OS10G0399100	0.364326	-1.4567	0.00265478	down	cystathionine gamma-synthase 1, chloroplastic-like
OS11G0177750	0.364572	-1.45572	1.85e-24	down
OS10G0146901	0.365174	-1.45334	6.3e-09	down
OS06G0586000	0.365236	-1.4531	1.91e-17	down
OS03G0807700	0.36616	-1.44946	7.4e-18	down	uncharacterized LOC4334511
OS06G0122600	0.366209	-1.44926	0.000135347	down	uncharacterized LOC9270251
OS02G0175700	0.366286	-1.44896	0.0244526	down	putative clathrin assembly protein At5g57200
OS05G0552000	0.366362	-1.44866	0.0341357	down	uncharacterized LOC9269116
OS01G0615100	0.366392	-1.44854	1.01e-07	down
EPlOSAG00000018271	0.367523	-1.4441	0.00268425	down
OS01G0166800	0.367702	-1.44339	6.14e-25	down	mini-chromosome maintenance complex-binding protein
OS08G0229200	0.368602	-1.43986	4.85e-06	down
OS01G0939550	0.369221	-1.43744	0.00119003	down
OS01G0801500	0.369275	-1.43723	0.0187256	down	putative glucan endo-1,3-beta-glucosidase GVI
OS01G0865700	0.369712	-1.43553	1.25e-09	down	E3 ubiquitin-protein ligase PUB23
OS02G0215801	0.370346	-1.43305	0.0292203	down
OS04G0481500	0.370917	-1.43083	0.000719001	down	centromere protein X
OS01G0827700	0.371101	-1.43012	0.000205242	down	GDSL esterase/lipase At1g58430
OS11G0236932	0.371954	-1.4268	9.36e-06	down
OS02G0629800	0.372186	-1.42591	1.34e-05	down	defensin Tm-AMP-D1.2
OS03G0129300	0.372655	-1.42409	5.56e-06	down	glyceraldehyde-3-phosphate dehydrogenase B, chloroplastic
OS10G0515400	0.372912	-1.42309	0.0317488	down	cytochrome P450 89A2
OS01G0142100	0.37347	-1.42094	2.93e-09	down	probable zinc metalloprotease EGY2, chloroplastic
OS10G0416800	0.37347	-1.42093	4.68e-14	down	chitinase 2
OS12G0282400	0.374024	-1.4188	0.00165006	down	uncharacterized LOC107277694
EPlOSAG00000003196	0.374719	-1.41612	0.0266895	down
OS11G0177400	0.374828	-1.4157	4.39e-31	down	ABC transporter G family member 25
OS04G0359300	0.375263	-1.41403	4.05e-09	down	cytosolic sulfotransferase 8
OS03G0214100	0.375265	-1.41402	2.77e-06	down	replication protein A 70 kDa DNA-binding subunit B
OS08G0270000	0.375317	-1.41382	2.17e-25	down	F-box/FBD/LRR-repeat protein At5g22660-like
OS05G0499800	0.376075	-1.41091	7.52e-13	down	scopoletin glucosyltransferase
OS01G0130200	0.376234	-1.4103	2.68e-05	down	CASP-like protein 4A2
OS01G0169851	0.376395	-1.40968	0.000557965	down
OS11G0591800	0.376592	-1.40893	4.76e-26	down	barwin
OS02G0749400	0.37664	-1.40874	0.0215673	down
OS03G0741050	0.377404	-1.40582	1.48e-18	down
OS07G0124700	0.377438	-1.40569	0.00421402	down	AP2-like ethylene-responsive transcription factor ANT
OS06G0614550	0.378088	-1.40321	1.77e-13	down
OS01G0723400	0.37843	-1.4019	3.89e-05	down	NADP-dependent malic enzyme
EPlOSAG00000021057	0.378931	-1.39999	0.00366784	down
OS04G0613500	0.378944	-1.39994	0.000124022	down	40S ribosomal protein S11
OS09G0447000	0.378962	-1.39988	6e-06	down	homeobox-leucine zipper protein HOX11
OS08G0402800	0.379415	-1.39815	0.0415635	down	WAT1-related protein At5g64700
OS08G0202400	0.38001	-1.39589	0.00243559	down	putative disease resistance RPP13-like protein 3
OS01G0160700	0.380464	-1.39417	1.23e-29	down	receptor-like protein 12
OS04G0402500	0.38064	-1.3935	1.76e-19	down	probable BOI-related E3 ubiquitin-protein ligase 3
OS01G0144100	0.380808	-1.39286	4.67e-11	down	thylakoid lumenal 15 kDa protein 1, chloroplastic
OS12G0168100	0.381478	-1.39033	2.48e-10	down	ethylene-responsive transcription factor ERF110
OS04G0652700	0.381637	-1.38973	1.08e-23	down	endonuclease 2
OS10G0336600	0.381674	-1.38959	0.0330448	down
OS07G0118000	0.381753	-1.38929	0.0130548	down	putative disease resistance protein RGA3
OS01G0126200	0.381818	-1.38904	0.000977201	down	multicopper oxidase LPR1
OS07G0582400	0.381821	-1.38903	2.38e-10	down	polyol transporter 5
OS02G0176300	0.381864	-1.38887	0.000427836	down
OS06G0105100	0.381874	-1.38883	0.0118526	down	vacuolar-processing enzyme-like
OS02G0727100	0.381924	-1.38864	0.000116944	down	sodium-coupled neutral amino acid transporter 1
OS03G0196400	0.382167	-1.38772	1.31e-08	down	CASP-like protein Os03g0196400
OS01G0644900	0.3825	-1.38647	1.52e-21	down	uncharacterized LOC4325915
OS11G0600900	0.382674	-1.38581	2.64e-37	down	mannose-6-phosphate isomerase 1
OS03G0203451	0.383483	-1.38277	8.13e-06	down
OS02G0609000	0.384379	-1.3794	5e-06	down
OS01G0909150	0.384715	-1.37814	0.0185166	down	histone deacetylase HDT2-like
OS05G0107101	0.385086	-1.37675	0.0080093	down
EPlOSAG00000003295	0.385137	-1.37656	0.014937	down
OS01G0226250	0.38522	-1.37625	1.35e-06	down
OS09G0424300	0.38539	-1.37561	9.44e-07	down	S-adenosylmethionine decarboxylase proenzyme
OS02G0706900	0.385478	-1.37528	9.38e-10	down	putative aminoacrylate hydrolase RutD
OS08G0297800	0.386188	-1.37262	5.21e-11	down	cytosolic sulfotransferase 5
OS05G0376600	0.386475	-1.37155	0.00393866	down	uncharacterized LOC4338617
OS06G0326000	0.386816	-1.37028	5.74e-33	down	AT-hook motif nuclear-localized protein 10
OS01G0904400	0.387086	-1.36928	1.12e-11	down	structural maintenance of chromosomes protein 2-1
OS08G0130900	0.387506	-1.36771	8.43e-20	down	probable beta-1,3-galactosyltransferase 20
OS07G0539100	0.388293	-1.36478	1.24e-39	down	glucan endo-1,3-beta-glucosidase 3
OS06G0239100	0.388646	-1.36347	3.27e-08	down	metalloendoproteinase 2-MMP
OS09G0478300	0.388836	-1.36277	5.91e-22	down	cellulose synthase-like protein E6
OS01G0347000	0.388976	-1.36225	0.0161255	down	dual specificity protein phosphatase PHS1
OS07G0208900	0.389174	-1.36151	5.58e-20	down	uncharacterized LOC4342701
OS06G0474500	0.391475	-1.35301	7.5e-07	down	uncharacterized LOC4341031
OS05G0415400	0.391734	-1.35205	5.83e-23	down	NAC transcription factor 25
OS01G0726700	0.392127	-1.35061	6e-25	down	DNA-directed RNA polymerase II subunit RPB1
OS01G0869300	0.392306	-1.34995	1.08e-09	down	sister chromatid cohesion protein PDS5 homolog A
OS07G0124400	0.392479	-1.34931	5.67e-06	down
OS01G0723800	0.392689	-1.34854	2.9e-07	down	putative ABC transporter B family member 8
OS03G0319400	0.39324	-1.34652	2.93e-60	down	CBL-interacting protein kinase 31
OS11G0431700	0.393319	-1.34623	0.00436561	down	serine carboxypeptidase-like 7
OS06G0725300	0.393739	-1.34469	0.0124874	down	expansin-like A4
OS12G0153433	0.394177	-1.34309	0.00113881	down
OS01G0351800	0.394218	-1.34293	3.15e-09	down	protein SRG1
OS03G0828600	0.395372	-1.33872	1.54e-15	down	cation/H(+) antiporter 19
OS03G0320100	0.395623	-1.3378	0.000128742	down	alpha-L-arabinofuranosidase 1
OS02G0751800	0.395753	-1.33733	3.5e-35	down	2,3-bisphosphoglycerate-dependent phosphoglycerate mutase
OS02G0589400	0.396061	-1.33621	1.83e-09	down	putative UDP-rhamnose:rhamnosyltransferase 1
OS09G0382200	0.396656	-1.33404	0.0332369	down
EPlOSAG00000052337	0.396803	-1.33351	4.84e-05	down
EPlOSAG00000027494	0.397909	-1.32949	0.0373661	down
OS02G0638650	0.398631	-1.32687	0.0277276	down	ethylene-responsive transcription factor ERF054
OS04G0587200	0.398919	-1.32583	1.3e-12	down	putative invertase inhibitor
OS02G0653000	0.398958	-1.32569	0.019734	down
OS01G0309100	0.399002	-1.32553	2.61e-28	down	formin-like protein 5
OS06G0192100	0.399029	-1.32543	0.0213244	down	anthocyanidin 3-O-glucosyltransferase
OS01G0169800	0.399269	-1.32457	3.11e-13	down	L-tryptophan--pyruvate aminotransferase 1
OS11G0180100	0.399569	-1.32348	0.00159947	down	uncharacterized LOC9271639
OS11G0523700	0.399997	-1.32194	4.96e-37	down	transcription factor ICE1
OS03G0850100	0.400801	-1.31904	1.43e-10	down	CTD small phosphatase-like protein 2
OS07G0542600	0.400825	-1.31896	0.0171589	down	putative receptor-like protein kinase At4g00960
OS11G0435300	0.401583	-1.31623	0.02971	down	ankyrin repeat-containing protein At5g02620-like
OS06G0244000	0.401619	-1.3161	0.000627877	down	anthranilate O-methyltransferase 2
OS11G0421800	0.401807	-1.31543	4.21e-08	down	uncharacterized LOC4350369
OS12G0115500	0.401891	-1.31512	1.2e-16	down	probable non-specific lipid-transfer protein 3
OS10G0491450	0.401899	-1.31509	9.93e-11	down
OS04G0565200	0.402592	-1.31261	4.74e-37	down	cis-zeatin O-glucosyltransferase 1
OS03G0154000	0.402665	-1.31235	3.99e-61	down	FAD-dependent urate hydroxylase
OS12G0508200	0.403169	-1.31054	0.0101905	down	uncharacterized LOC4352307
OS02G0627100	0.404086	-1.30726	9.3e-28	down	phenylalanine ammonia-lyase
OS08G0105700	0.404212	-1.30682	0.000863016	down
OS12G0416800	0.404546	-1.30562	5.4e-14	down	uncharacterized LOC4352073
OS03G0300400	0.40517	-1.3034	3.77e-24	down	pathogenesis-related protein 1
OS03G0802600	0.405356	-1.30274	3.62e-08	down	AAA-ATPase At3g28580
OS03G0168000	0.405371	-1.30269	0.0372869	down	major facilitator superfamily domain-containing protein 12
OS02G0549600	0.405637	-1.30174	0.00385862	down	40S ribosomal protein S10
OS07G0154100	0.40574	-1.30137	2e-06	down
OS12G0204500	0.406722	-1.29789	0.0061993	down	glucuronoxylan 4-O-methyltransferase 1
OS04G0597800	0.406778	-1.29769	0.0363465	down	protein NRT1/ PTR FAMILY 8.3
OS03G0616500	0.407525	-1.29504	1.98e-08	down	uncharacterized LOC9270983
EPlOSAG00000023921	0.40754	-1.29499	0.0469427	down
OS02G0742800	0.408379	-1.29202	2.72e-05	down	kinesin-like protein BC2
OS01G0587300	0.408508	-1.29156	6.7e-05	down	protein QUIRKY
OS03G0102700	0.409063	-1.2896	6.98e-09	down	expansin-B7
OS09G0569151	0.409812	-1.28697	0.00926648	down
OS06G0675900	0.409899	-1.28666	4.79e-19	down
OS08G0374600	0.411392	-1.28141	2.96e-22	down	putative serine/threonine-protein kinase-like protein CCR3
OS05G0521900	0.411828	-1.27989	0.000753597	down	protein IQ-DOMAIN 14
OS01G0642600	0.412086	-1.27898	0.000478188	down	protein MIZU-KUSSEI 1
OS09G0532000	0.412096	-1.27895	3.3e-24	down	protein STAY-GREEN, chloroplastic
OS06G0231600	0.412579	-1.27726	0.00507353	down	NEP1-interacting protein-like 2
OS02G0626200	0.412772	-1.27658	1.36e-05	down
OS04G0572100	0.412925	-1.27605	1.56e-11	down
OS04G0290450	0.413153	-1.27525	0.0453324	down
OS11G0104400	0.413576	-1.27378	3.99e-36	down	fatty acid desaturase DES3
OS09G0464033	0.413759	-1.27314	1.03e-06	down
OS05G0543100	0.414225	-1.27151	2.28e-05	down	AP-1 complex subunit mu-2
OS06G0116400	0.414587	-1.27025	7.96e-09	down	uncharacterized LOC4339930
OS09G0500300	0.414873	-1.26926	0.0333854	down	type I inositol polyphosphate 5-phosphatase 13
OS02G0504900	0.414957	-1.26897	1.89e-08	down	F-box/kelch-repeat protein At1g67480
EPlOSAG00000029525	0.416173	-1.26475	0.0282309	down
OS09G0389201	0.416708	-1.26289	9.92e-06	down
OS11G0178800	0.417142	-1.26139	1.4e-05	down	dirigent protein 22
OS01G0201500	0.417213	-1.26114	3.22e-14	down	early nodulin-like protein 1
OS06G0569500	0.417805	-1.2591	1.72e-29	down	ent-sandaracopimaradiene 3-hydroxylase
OS01G0278900	0.417834	-1.259	5.25e-11	down	50S ribosomal protein 5, chloroplastic
OS09G0445700	0.417955	-1.25858	1.51e-05	down	uncharacterized LOC4347199
OS06G0146100	0.418007	-1.2584	0.00612849	down	putative disease resistance RPP13-like protein 3
OS02G0575800	0.418123	-1.258	1.27e-11	down	aldose 1-epimerase
OS03G0835150	0.418554	-1.25651	3.2e-08	down
OS12G0206800	0.418621	-1.25628	8.78e-05	down	MADS-box transcription factor 33
OS04G0688200	0.419073	-1.25473	1.24e-06	down	cationic peroxidase SPC4
OS07G0518100	0.419201	-1.25429	1.12e-20	down	taxadiene 5-alpha hydroxylase
OS04G0555700	0.419446	-1.25344	0.000331879	down	actin-depolymerizing factor 6
OS09G0550400	0.419555	-1.25307	0.0199835	down
OS02G0478600	0.419906	-1.25186	0.00180737	down	40S ribosomal protein S15a-1
EPlOSAG00000023286	0.420282	-1.25057	0.0174598	down
OS06G0203200	0.420313	-1.25046	0.00112175	down	probable flavin-containing monooxygenase 1
OS01G0174300	0.420462	-1.24995	7.7e-42	down	NADH-cytochrome b5 reductase-like protein
OS10G0420800	0.420763	-1.24892	0.0228103	down
OS03G0277000	0.421399	-1.24674	5.61e-07	down	guanosine nucleotide diphosphate dissociation inhibitor At5g09550
OS05G0227600	0.421572	-1.24615	4.08e-06	down	extensin
OS12G0437800	0.421944	-1.24488	7.58e-09	down	uncharacterized LOC4352127
OS05G0371600	0.422368	-1.24343	0.0242171	down	probable receptor-like protein kinase At2g39360
OS11G0678200	0.422735	-1.24218	4.66e-07	down	uncharacterized LOC4351117
OS11G0309000	0.423151	-1.24076	3.42e-22	down	phosphoinositide phosphatase SAC7
OS12G0567800	0.423163	-1.24072	0.00522341	down	metallothionein-like protein 4C
EPlOSAG00000016622	0.423324	-1.24016	2.04e-05	down
OS02G0282000	0.423345	-1.24009	0.0234468	down	putative disease resistance protein RGA1
OS03G0438100	0.423348	-1.24008	4.24e-52	down	allene oxide cyclase 3, chloroplastic
OS03G0252100	0.423438	-1.23978	1.36e-09	down	probable carboxylesterase 8
OS07G0571700	0.42369	-1.23892	5.47e-32	down	organic cation/carnitine transporter 7
OS06G0654400	0.424405	-1.23649	0.0134382	down	protein GLUTAMINE DUMPER 2-like
OS01G0606200	0.424525	-1.23608	5.71e-05	down
OS03G0194900	0.424598	-1.23583	1.21e-46	down	cytochrome b561 and DOMON domain-containing protein At3g25290
OS04G0380300	0.424764	-1.23527	0.000420164	down	F-box/kelch-repeat protein At1g67480
OS03G0100010	0.424836	-1.23502	6.76e-05	down	uncharacterized LOC107277519
OS10G0475100	0.425552	-1.23259	4.36e-20	down	long-chain-alcohol oxidase FAO1-like
OS07G0536300	0.425925	-1.23133	0.00512282	down
OS03G0793600	0.426188	-1.23044	0.0124335	down	type IV inositol polyphosphate 5-phosphatase 7
EPlOSAG00000019516	0.42627	-1.23016	0.00914891	down
OS03G0362200	0.426723	-1.22863	1.11e-05	down	uncharacterized LOC4332894
OS02G0532401	0.426732	-1.2286	1.82e-06	down
OS09G0568400	0.42703	-1.22759	0.000105302	down	ubiquitin-60S ribosomal protein L40-2
OS04G0558400	0.427056	-1.2275	1.5e-46	down	acyl-coenzyme A thioesterase 8
OS02G0714200	0.427826	-1.2249	1.2e-47	down	pyrophosphate--fructose 6-phosphate 1-phosphotransferase subunit alpha
OS09G0572500	0.428192	-1.22367	3.93e-40	down
OS01G0190500	0.428198	-1.22365	0.000175133	down	protein IQ-DOMAIN 14
OS06G0691400	0.42823	-1.22354	2.02e-28	down	IAA-amino acid hydrolase ILR1-like 6
OS09G0244600	0.428298	-1.22331	6.21e-05	down
OS03G0852400	0.428321	-1.22324	1.03e-07	down	vegetative cell wall protein gp1
OS03G0200200	0.428566	-1.22241	2.41e-06	down	uncharacterized LOC4331964
OS06G0690600	0.428767	-1.22174	0.000138063	down
OS12G0208900	0.429751	-1.21843	0.0269347	down	zinc-finger homeodomain protein 3
OS02G0532300	0.429852	-1.21809	6.23e-48	down	uncharacterized LOC4329550
OS05G0528701	0.430364	-1.21637	2.41e-13	down
OS06G0168600	0.430564	-1.2157	2.67e-36	down	ribonucleoside-diphosphate reductase large subunit
OS01G0946700	0.430625	-1.2155	9.27e-06	down	glucan endo-1,3-beta-glucosidase GV
OS06G0178900	0.431024	-1.21416	1.84e-10	down	pyrophosphate-energized vacuolar membrane proton pump
OS02G0306401	0.431366	-1.21302	6.86e-07	down	nicotianamine aminotransferase A
OS03G0118800	0.431831	-1.21146	2.02e-24	down	hydroxymethylglutaryl-CoA synthase
OS10G0146200	0.431851	-1.21139	0.00702983	down	thaumatin-like protein 1
OS10G0114400	0.432048	-1.21074	0.0139542	down	serine/threonine-protein kinase BRI1-like 2
OS02G0701600	0.432119	-1.2105	5.36e-20	down	probable tocopherol O-methyltransferase, chloroplastic
OS10G0479700	0.432409	-1.20953	4.34e-26	down	uncharacterized membrane protein At1g06890
EPlOSAG00000023010	0.432783	-1.20828	0.00348288	down
OS10G0344900	0.432835	-1.20811	2.77e-34	down	protein DETOXIFICATION 16
EPlOSAG00000026001	0.432972	-1.20765	0.000450333	down
OS08G0111300	0.433026	-1.20747	6.11e-12	down	uncharacterized acetyltransferase At3g50280
OS10G0551800	0.433292	-1.20659	0.000136133	down	cortical cell-delineating protein
OS01G0119050	0.433591	-1.20559	0.000117584	down
OS08G0527100	0.433635	-1.20545	9.97e-14	down	ubiquitin carboxyl-terminal hydrolase 2
OS01G0723500	0.434878	-1.20132	0.0158526	down	B3 domain-containing protein Os01g0723500
OS11G0592600	0.435397	-1.1996	7.61e-19	down	protein WVD2-like 1
OS08G0285200	0.435535	-1.19914	0.0436633	down	WD repeat-containing protein 76
OS01G0865400	0.435594	-1.19894	3.3e-19	down	putative UDP-rhamnose:rhamnosyltransferase 1
OS01G0297200	0.436054	-1.19742	1.64e-05	down	AAA-ATPase At3g28580
OS04G0126500	0.43618	-1.197	0.0420151	down
OS07G0464600	0.436992	-1.19432	0.00279667	down	ABC transporter B family member 28
OS04G0381100	0.437143	-1.19382	8.25e-32	down	probable sodium/metabolite cotransporter BASS1, chloroplastic
OS02G0156600	0.437216	-1.19358	0.017242	down	receptor-like protein 2
OS02G0177400	0.438159	-1.19048	0.043639	down	uncharacterized LOC4328483
OS01G0591300	0.438176	-1.19042	5.58e-55	down	aldehyde dehydrogenase family 2 member C4
OS06G0620200	0.438185	-1.19039	1.2e-05	down	G-type lectin S-receptor-like serine/threonine-protein kinase RLK1
OS02G0126300	0.438262	-1.19014	0.0230201	down	65-kDa microtubule-associated protein 3
OS07G0121200	0.438694	-1.18871	0.0319157	down	probable LRR receptor-like serine/threonine-protein kinase At3g47570
OS08G0555800	0.438827	-1.18828	1.09e-08	down	uncharacterized LOC4346282
OS01G0659400	0.438872	-1.18813	9.24e-06	down
OS01G0919700	0.438997	-1.18772	2.11e-11	down	haloalkane dehalogenase
OS02G0562700	0.439196	-1.18706	3.38e-06	down	glyoxylate/succinic semialdehyde reductase 1
OS07G0461900	0.43921	-1.18702	6.15e-17	down	acetylornithine aminotransferase, mitochondrial
OS10G0370700	0.439363	-1.18652	3.23e-06	down	protein NRT1/ PTR FAMILY 8.3
OS04G0518400	0.439425	-1.18631	3.01e-37	down	phenylalanine ammonia-lyase
OS11G0116300	0.439497	-1.18607	2e-26	down	probable chalcone--flavonone isomerase 3
OS02G0691500	0.440138	-1.18397	5.53e-11	down	transcription factor bHLH96
OS02G0815200	0.440271	-1.18354	0.0241056	down	28 kDa ribonucleoprotein, chloroplastic
OS11G0499600	0.440381	-1.18318	2.47e-27	down	11-beta-hydroxysteroid dehydrogenase 1B
OS09G0344800	0.440439	-1.18299	6.47e-41	down	uncharacterized LOC4346797
OS09G0567800	0.440508	-1.18276	2.63e-30	down	GDSL esterase/lipase At5g03610
OS12G0224400	0.440577	-1.18253	0.00163636	down	xyloglucan galactosyltransferase KATAMARI1 homolog
OS07G0627100	0.441185	-1.18054	0.00136616	down
OS08G0425100	0.441187	-1.18054	0.000213897	down	dynamin-2A
OS03G0675300	0.44162	-1.17912	0.00225623	down	uncharacterized LOC4333707
OS05G0106600	0.441637	-1.17907	0.0395945	down	actin-97
OS03G0856000	0.441751	-1.17869	0.0157163	down	S-norcoclaurine synthase 1
OS11G0579200	0.441896	-1.17822	0.001776	down	uncharacterized LOC4350779
OS04G0593400	0.442924	-1.17487	5.53e-09	down	S-norcoclaurine synthase
OS10G0490900	0.443143	-1.17416	0.000398183	down
OS09G0334500	0.443177	-1.17405	0.0145156	down	probable WRKY transcription factor 30
OS06G0157000	0.443347	-1.17349	1.69e-16	down	GDSL esterase/lipase At5g45910
OS03G0304100	0.4437	-1.17234	0.00979806	down	uncharacterized LOC4332587
OS06G0692600	0.443843	-1.17188	0.00145579	down	tyrosine-sulfated glycopeptide receptor 1
OS10G0347000	0.444011	-1.17133	1.53e-05	down	uncharacterized protein KIAA0754
OS11G0678400	0.444124	-1.17096	0.000319397	down
OS10G0483500	0.444151	-1.17088	0.0154144	down	cytokinin dehydrogenase 3
OS06G0131400	0.444308	-1.17037	2.27e-09	down
OS10G0419100	0.444442	-1.16993	1.14e-07	down	perakine reductase
OS04G0572200	0.444637	-1.1693	0.0230271	down	ethylene-responsive transcription factor ERF025-like
OS04G0166000	0.444767	-1.16888	4.28e-07	down	uncharacterized LOC4335049
OS01G0852400	0.44479	-1.1688	2.82e-10	down	UPF0503 protein At3g09070, chloroplastic
OS06G0644200	0.444947	-1.16829	0.0124887	down	pyrophosphate-energized vacuolar membrane proton pump
OS11G0598300	0.445298	-1.16716	2.93e-10	down	uncharacterized LOC4350850
OS02G0117500	0.445417	-1.16677	2.87e-14	down	glutamate receptor 3.1-like
OS03G0287400	0.445966	-1.16499	8.97e-08	down	LOB domain-containing protein 1
OS01G0354175	0.446241	-1.1641	0.0464541	down
OS01G0562400	0.446455	-1.16341	1.33e-15	down	70 kDa peptidyl-prolyl isomerase
EPlOSAG00000014855	0.446488	-1.16331	0.015028	down
OS05G0497150	0.447131	-1.16123	4.89e-07	down	structural maintenance of chromosomes protein 4
OS05G0565000	0.447225	-1.16093	0.0267127	down	60S ribosomal protein L18a-like
OS07G0421600	0.447255	-1.16083	5.68e-17	down	benzyl alcohol O-benzoyltransferase-like
OS12G0548100	0.447393	-1.16038	2.93e-14	down	condensin-2 complex subunit D3
OS09G0461700	0.447505	-1.16002	0.000805944	down	tuliposide A-converting enzyme 1, chloroplastic
OS08G0185701	0.447622	-1.15965	0.00278615	down
OS04G0469800	0.448205	-1.15777	1.01e-17	down	cytochrome P450 724B1
OS02G0653900	0.4485	-1.15682	5.37e-35	down	phospholipase A1-Ibeta2, chloroplastic
OS05G0555900	0.448599	-1.1565	6.76e-06	down
OS09G0394600	0.448643	-1.15636	6.44e-15	down	type IV inositol polyphosphate 5-phosphatase 9
OS06G0184600	0.448721	-1.15611	0.00766467	down	uncharacterized LOC4340330
OS01G0591000	0.449168	-1.15467	1.61e-40	down	aldehyde dehydrogenase family 2 member C4
OS05G0358500	0.449363	-1.15405	3.97e-31	down	probable protein phosphatase 2C 48
OS07G0659500	0.449471	-1.1537	1.22e-12	down	condensin complex subunit 1
EPlOSAG00000014859	0.449731	-1.15286	0.0199597	down
OS05G0311000	0.450594	-1.1501	2.81e-05	down	coatomer subunit delta-2
OS06G0183100	0.450619	-1.15002	2.54e-05	down	two-component response regulator ORR22
OS03G0692100	0.450626	-1.15	0.00692759	down	uncharacterized LOC107275593
OS01G0305900	0.450727	-1.14967	1.74e-17	down	myb-related protein P
OS04G0654500	0.450972	-1.14889	0.000294027	down	glycine-rich cell wall structural protein
OS02G0474700	0.451577	-1.14696	1.02e-49	down	importin beta-like SAD2
OS10G0390701	0.451849	-1.14609	0.00188917	down	uncharacterized LOC9270027
OS02G0152900	0.451917	-1.14587	0.0417944	down	uncharacterized LOC4328331
OS12G0506100	0.452161	-1.14509	0.0170211	down	uncharacterized LOC9268631
OS06G0304600	0.452917	-1.14268	0.000153784	down	protein ASPARTIC PROTEASE IN GUARD CELL 1
OS03G0131200	0.453039	-1.14229	7.14e-50	down	catalase-1
OS04G0104900	0.453755	-1.14001	4.72e-29	down	probable inactive methyltransferase Os04g0175900
OS03G0126000	0.454309	-1.13826	1.31e-43	down	anthranilate phosphoribosyltransferase, chloroplastic
EPlOSAG00000016158	0.454572	-1.13742	0.0386865	down
OS01G0609900	0.45493	-1.13628	1.12e-35	down	ABC transporter G family member 37
OS04G0532400	0.454934	-1.13627	0.00253547	down	salutaridine reductase
OS09G0369500	0.454943	-1.13624	5.8e-09	down	circumsporozoite protein
OS08G0544250	0.455076	-1.13582	8.7e-13	down
OS02G0725900	0.455123	-1.13567	1.14e-20	down	nuclear transcription factor Y subunit B-1
OS04G0679600	0.455356	-1.13493	2.54e-11	down
OS07G0217800	0.455734	-1.13374	0.0220005	down
OS12G0590500	0.455756	-1.13367	0.016698	down	phragmoplast orienting kinesin 2
OS03G0116316	0.455985	-1.13294	0.0199429	down	uncharacterized LOC9267662
OS03G0579200	0.45617	-1.13236	0.00177935	down	uncharacterized LOC9266605
OS08G0387700	0.456388	-1.13167	2.92e-15	down	putative disease resistance RPP13-like protein 2
OS01G0763700	0.457098	-1.12942	0.000122426	down	glycerophosphodiester phosphodiesterase GDPD6
OS10G0403700	0.457243	-1.12897	4.53e-12	down	uncharacterized oxidoreductase At4g09670
OS02G0642200	0.457997	-1.12659	0.0357399	down	remorin
OS06G0607100	0.458362	-1.12544	0.0100393	down	phosphatidylcholine:diacylglycerol cholinephosphotransferase 1
OS08G0546900	0.459269	-1.12259	6.8e-05	down	uncharacterized LOC4346230
OS02G0258300	0.459446	-1.12203	8.36e-22	down	uncharacterized protein At5g05190
OS07G0548300	0.459498	-1.12187	3.24e-10	down	pentatricopeptide repeat-containing protein At5g42310, mitochondrial
OS03G0438200	0.459659	-1.12137	2.86e-05	down	uncharacterized LOC4333202
OS08G0544400	0.459826	-1.12084	4.45e-31	down	ABC transporter G family member 45
OS06G0477400	0.459924	-1.12053	0.000550237	down
OS02G0534400	0.45996	-1.12042	5.46e-09	down	beta-fructofuranosidase, insoluble isoenzyme 1
OS07G0600700	0.460331	-1.11926	2.81e-20	down	PLASMODESMATA CALLOSE-BINDING PROTEIN 3
OS02G0503700	0.460451	-1.11888	0.0452031	down	isoflavone 3'-hydroxylase
OS04G0648950	0.460585	-1.11846	1.22e-06	down
OS01G0760900	0.461104	-1.11684	6.74e-07	down	probable protein ABIL5
OS04G0431700	0.461968	-1.11414	0.000206673	down	uncharacterized LOC9268705
OS01G0726400	0.461994	-1.11405	4.63e-10	down	MADS-box transcription factor 32
OS03G0279200	0.46221	-1.11338	1.05e-24	down	probable histone H2A.5
OS04G0588500	0.462227	-1.11333	1.28e-23	down
OS08G0558400	0.463084	-1.11065	5.74e-35	down	125 kDa kinesin-related protein
OS01G0332800	0.463335	-1.10987	0.033994	down	serine carboxypeptidase-like 33
OS01G0177100	0.463656	-1.10887	0.000528246	down	transcriptional corepressor LEUNIG
OS01G0963000	0.464147	-1.10735	0.00309789	down	cationic peroxidase SPC4
OS09G0416900	0.464436	-1.10645	6.47e-06	down	protein spotted leaf 11
OS11G0307500	0.464657	-1.10576	9.55e-08	down
OS04G0480650	0.464817	-1.10526	0.000237159	down	cytochrome P450 71A9
OS04G0261400	0.464886	-1.10505	0.000308874	down	uncharacterized LOC4335326
OS05G0152366	0.465066	-1.10449	9.54e-07	down
OS08G0103100	0.465638	-1.10272	0.0236871	down
OS11G0658900	0.465873	-1.10199	0.0005674	down	uncharacterized LOC9270990
OS01G0106900	0.46599	-1.10163	4.79e-31	down	1-deoxy-D-xylulose 5-phosphate reductoisomerase, chloroplastic
OS08G0434100	0.466182	-1.10104	0.00447689	down	extracellular ribonuclease LE
OS01G0276066	0.466213	-1.10094	0.0441034	down
OS03G0244800	0.466305	-1.10065	0.000820387	down
OS07G0178700	0.466835	-1.09902	2.51e-05	down	low molecular mass early light-inducible protein HV60, chloroplastic
OS11G0479100	0.467158	-1.09802	9.06e-07	down	putative disease resistance protein RGA3
OS05G0311500	0.467477	-1.09703	2.98e-20	down	protein LURP-one-related 8
OS01G0350100	0.467843	-1.0959	0.00882187	down
OS08G0546500	0.468501	-1.09388	0.00122367	down
OS02G0770700	0.468641	-1.09344	3.16e-11	down	separase
OS02G0255801	0.468835	-1.09285	2.45e-06	down
OS04G0653000	0.469176	-1.0918	2.35e-43	down	protein TIFY 3
OS05G0208550	0.469358	-1.09124	2.94e-12	down
OS03G0800200	0.469395	-1.09112	0.0169583	down	protein argonaute MEL1
OS03G0804200	0.469465	-1.09091	1.13e-21	down	protein YLS3
OS01G0728100	0.469932	-1.08948	9.12e-21	down	GDSL esterase/lipase At5g45670
OS04G0125700	0.470114	-1.08892	0.0480829	down	L-type lectin-domain containing receptor kinase IX.1
OS02G0611200	0.470123	-1.08889	2.63e-12	down	S-adenosylmethionine decarboxylase proenzyme-like
OS09G0382120	0.470376	-1.08811	0.0299485	down	zinc finger BED domain-containing protein RICESLEEPER 3-like
OS06G0700750	0.470637	-1.08731	7.15e-06	down
OS09G0130700	0.470715	-1.08707	0.00121267	down	uncharacterized LOC107276123
OS01G0583600	0.470854	-1.08665	0.0428699	down
OS09G0469600	0.472342	-1.0821	2.26e-05	down
OS03G0149000	0.472391	-1.08195	0.00143141	down	LOB domain-containing protein 16
OS09G0411500	0.472435	-1.08181	0.00651512	down	uncharacterized LOC9272171
OS06G0554800	0.472639	-1.08119	1.38e-18	down	ABC transporter G family member 42
OS03G0725800	0.472702	-1.081	2.7e-34	down	transcription factor bHLH18
OS04G0376400	0.472765	-1.08081	0.00335262	down	chitinase-like protein 4
EPlOSAG00000016121	0.472784	-1.08075	0.0110809	down
OS08G0547500	0.472785	-1.08075	0.0227898	down
OS01G0101300	0.472912	-1.08036	0.0178946	down	snurportin-1
OS03G0811200	0.473008	-1.08006	6.24e-09	down	uncharacterized LOC4334538
OS02G0739000	0.473077	-1.07985	3.82e-12	down	DExH-box ATP-dependent RNA helicase DExH15 chloroplastic
OS09G0380600	0.47308	-1.07984	2.49e-13	down	uncharacterized LOC4346931
OS05G0155200	0.473204	-1.07946	8.35e-12	down	probable ethylene response sensor 2
OS12G0447000	0.473217	-1.07943	0.000513802	down
OS01G0836900	0.473318	-1.07912	0.0149751	down	probable membrane-associated kinase regulator 4
OS01G0170700	0.47334	-1.07905	1.87e-06	down	uncharacterized LOC4327637
OS08G0501000	0.473827	-1.07757	0.041389	down
OS02G0657550	0.474226	-1.07635	1.21e-09	down
OS09G0543900	0.474705	-1.0749	6.97e-12	down	agmatine coumaroyltransferase-2
OS06G0265400	0.475004	-1.07399	3.25e-14	down	transcription factor HBP-1b(c38)
OS05G0500200	0.475231	-1.0733	1.12e-37	down
OS02G0255700	0.475379	-1.07285	9.42e-18	down	protein TSS
EPlOSAG00000003194	0.47549	-1.07251	0.0262951	down
OS07G0258400	0.475949	-1.07112	6.22e-13	down	metal transporter Nramp1
OS11G0243300	0.476819	-1.06849	3.7e-19	down	zinc-finger homeodomain protein 4
OS08G0474100	0.477062	-1.06775	0.00291967	down	uncharacterized LOC4345816
OS04G0298700	0.477332	-1.06693	0.000135253	down	uncharacterized LOC4335415
OS07G0116600	0.477627	-1.06604	0.00418997	down	probable N-acetyltransferase HLS1
OS09G0395400	0.477912	-1.06518	6.34e-12	down
OS09G0325100	0.477916	-1.06517	0.00577086	down
OS02G0226200	0.478059	-1.06474	0.00137484	down	inorganic pyrophosphatase 2
OS02G0734400	0.478177	-1.06438	1.54e-09	down	probable peroxygenase 5
OS08G0192900	0.478241	-1.06419	3.71e-07	down	nucleolin 1
OS04G0587500	0.47833	-1.06392	2.53e-11	down	probable purine permease 11
OS03G0212800	0.478413	-1.06367	5.67e-10	down	beta-glucosidase 6
OS10G0516200	0.478704	-1.06279	9.76e-08	down	probable receptor-like protein kinase At4g10390
OS01G0234100	0.478713	-1.06277	2.99e-13	down	B3 domain-containing protein Os01g0234100
OS05G0263500	0.478793	-1.06253	1.41e-16	down
OS03G0594400	0.47883	-1.06242	7.3e-15	down	sugar carrier protein C
OS02G0617100	0.478948	-1.06206	0.00595203	down	uncharacterized LOC4329989
OS06G0351500	0.479053	-1.06174	0.0257672	down	GDSL esterase/lipase EXL1
OS02G0697400	0.479533	-1.0603	0.000259005	down	probable 4-coumarate--CoA ligase 2
OS01G0241400	0.479577	-1.06017	0.0217796	down	monothiol glutaredoxin-S3
OS04G0202500	0.479684	-1.05984	0.0199429	down
OS02G0116100	0.479804	-1.05948	9.43e-13	down	pentatricopeptide repeat-containing protein At2g22410, mitochondrial-like
OS03G0227601	0.479946	-1.05905	0.0239882	down
OS02G0192700	0.480287	-1.05803	0.0217129	down	peroxiredoxin-2E-2, chloroplastic
OS01G0878000	0.480403	-1.05768	0.021693	down	uncharacterized LOC4325090
OS10G0501401	0.480484	-1.05744	0.0301185	down
OS01G0119100	0.480728	-1.05671	3.93e-38	down	uncharacterized LOC4326083
OS01G0584900	0.480767	-1.05659	0.0392186	down	WRKY transcription factor SUSIBA2
OS01G0167900	0.480815	-1.05645	1.98e-35	down	protein NETWORKED 4A
OS08G0556700	0.480819	-1.05643	0.00592814	down	phosphatidylinositol-3-phosphatase myotubularin-1
OS06G0202100	0.481012	-1.05586	5.54e-09	down	uncharacterized LOC4340416
OS11G0126900	0.481181	-1.05535	6.88e-06	down	NAC transcription factor 29
OS09G0568266	0.481347	-1.05485	2.74e-08	down
OS08G0498100	0.481745	-1.05366	1.1e-29	down	tricin synthase 1
OS08G0433600	0.481817	-1.05344	8.11e-13	down	uncharacterized endoplasmic reticulum membrane protein YGL010W
OS05G0204600	0.48189	-1.05322	0.000963895	down	B-box zinc finger protein 22
OS01G0687400	0.482075	-1.05267	6.91e-09	down	acidic endochitinase
OS04G0221000	0.482477	-1.05147	0.000166925	down	uncharacterized LOC4335197
OS04G0658200	0.483183	-1.04936	0.0168392	down	uncharacterized LOC9271353
OS10G0156300	0.483617	-1.04806	1.24e-05	down
OS09G0481100	0.483634	-1.04801	6.44e-14	down	phosphatidylinositol/phosphatidylcholine transfer protein SFH6
OS09G0468700	0.4839	-1.04722	1.1e-12	down	transcription factor bHLH94
OS04G0350300	0.483908	-1.04719	1.54e-05	down
OS12G0237900	0.484086	-1.04667	0.000106731	down	putative disease resistance RPP13-like protein 3
OS04G0476100	0.484158	-1.04645	9.28e-31	down	copper methylamine oxidase
OS07G0412100	0.485252	-1.04319	1.4e-24	down	granule-bound starch synthase 1b, chloroplastic/amyloplastic
OS02G0564700	0.485409	-1.04273	0.00202404	down	transcription factor bHLH68
OS12G0638300	0.485614	-1.04212	1.8e-19	down	protein NRT1/ PTR FAMILY 2.11
OS08G0191400	0.485964	-1.04108	0.0135887	down
OS02G0773400	0.486098	-1.04068	0.0182149	down	probable cyclic nucleotide-gated ion channel 20, chloroplastic
OS02G0718100	0.486127	-1.04059	0.0105547	down
OS05G0121700	0.48661	-1.03916	3.94e-06	down	DNA repair protein RAD51 homolog 2
OS08G0299300	0.486696	-1.03891	0.00215571	down	uncharacterized protein DDB_G0286591
OS04G0688100	0.486783	-1.03865	4.86e-28	down	cationic peroxidase SPC4
OS12G0180100	0.486931	-1.03821	0.0019187	down	probable anion transporter 7
OS04G0376700	0.486945	-1.03817	0.000700015	down	ER lumen protein-retaining receptor
OS11G0540800	0.486993	-1.03803	0.0170358	down	UPF0481 protein At3g47200-like
OS10G0320100	0.487038	-1.03789	0.0203879	down	flavonoid 3'-monooxygenase
OS05G0163700	0.4883	-1.03416	6.71e-36	down	acyl-coenzyme A oxidase 4, peroxisomal
OS01G0369900	0.488588	-1.03331	3.56e-05	down
OS05G0362100	0.488941	-1.03227	2.1e-21	down	glyoxysomal fatty acid beta-oxidation multifunctional protein MFP-a
EPlOSAG00000019056	0.48913	-1.03171	7.37e-05	down
OS07G0677100	0.489292	-1.03123	6.32e-10	down	peroxidase 2-like
OS08G0452100	0.489609	-1.0303	8.84e-08	down	subtilisin-like protease SBT1.5
OS05G0337400	0.4898	-1.02973	0.0230468	down	uncharacterized LOC4338460
OS09G0381300	0.490118	-1.0288	1.22e-11	down
OS11G0537400	0.490359	-1.02809	0.0393482	down	respiratory burst oxidase homolog protein B-like
OS06G0550901	0.490464	-1.02778	0.0126219	down
OS08G0327700	0.490498	-1.02768	0.019491	down	11 kDa late embryogenesis abundant protein
OS02G0591000	0.490574	-1.02746	9.54e-07	down
OS02G0802650	0.49063	-1.02729	0.000183652	down
OS06G0677000	0.490995	-1.02622	0.00872385	down	patatin-like protein 3
OS07G0286000	0.491223	-1.02555	0.0133278	down
OS07G0538000	0.491223	-1.02555	2.78e-25	down	glucan endo-1,3-beta-glucosidase 13
OS02G0726700	0.49126	-1.02544	0.046749	down	transcription factor BIM2
OS07G0416100	0.491418	-1.02498	0.00138184	down	fatty acyl-CoA reductase 1-like
OS10G0397800	0.491765	-1.02396	0.00912431	down	solute carrier family 25 member 44
OS03G0339900	0.491955	-1.0234	2.53e-30	down	CBL-interacting protein kinase 10
OS07G0661000	0.492361	-1.02221	4.67e-05	down	adenosine deaminase-like protein
OS01G0135900	0.492435	-1.022	4.39e-06	down	17.9 kDa heat shock protein 2
OS11G0129700	0.492581	-1.02157	5.81e-15	down	AP2-like ethylene-responsive transcription factor At1g16060
OS01G0880200	0.492932	-1.02054	1.26e-13	down	UDP-glucuronate:xylan alpha-glucuronosyltransferase 1
OS01G0825500	0.493016	-1.02029	1.6e-09	down	protein NUCLEAR FUSION DEFECTIVE 4
OS05G0481100	0.493156	-1.01988	1.11e-25	down	probable LRR receptor-like serine/threonine-protein kinase At1g06840
OS02G0657000	0.493219	-1.0197	3.82e-05	down	ethylene-responsive transcription factor ERF039
OS04G0687800	0.493231	-1.01967	7.24e-06	down	WAT1-related protein At1g68170
OS06G0200250	0.493322	-1.0194	1.75e-06	down
OS03G0356582	0.493331	-1.01937	3.02e-05	down	phosphatidylinositol 4-phosphate 5-kinase 6
OS10G0190900	0.493571	-1.01867	2.66e-10	down	protein DETOXIFICATION 16
OS12G0245800	0.493786	-1.01804	0.000175457	down
OS09G0240850	0.49404	-1.0173	0.00273143	down
OS03G0675600	0.494096	-1.01714	0.0382099	down
OS11G0156700	0.494263	-1.01665	0.000564724	down	growth/differentiation factor 7
OS03G0718800	0.494517	-1.01591	2.32e-06	down	cortical cell-delineating protein
OS07G0182900	0.494582	-1.01572	0.000676466	down	DNA (cytosine-5)-methyltransferase 1B
OS03G0222500	0.494703	-1.01536	0.0118415	down
OS01G0559900	0.495101	-1.0142	0.0412368	down
OS01G0610050	0.495311	-1.01359	0.0268877	down
OS10G0491400	0.495689	-1.01249	2.44e-05	down
OS02G0537700	0.495845	-1.01204	1.74e-30	down	2-Cys peroxiredoxin BAS1, chloroplastic
OS01G0682700	0.495943	-1.01175	1.62e-08	down
OS11G0170000	0.496374	-1.0105	0.000376196	down
OS03G0140100	0.49645	-1.01028	7.9e-17	down	alkane hydroxylase MAH1
OS05G0363500	0.496557	-1.00997	2.73e-18	down	putative E3 ubiquitin-protein ligase LIN-1
OS12G0514000	0.496617	-1.00979	0.00789514	down	polyol transporter 5
OS01G0226300	0.496704	-1.00954	1.96e-07	down	reticulon-like protein B1
OS01G0561600	0.496722	-1.00949	2.04e-09	down	ent-cassadiene C11-alpha-hydroxylase 1-like
OS01G0362533	0.49675	-1.00941	0.00013273	down
OS07G0502900	0.496949	-1.00883	3.02e-09	down	anthocyanidin 3-O-glucosyltransferase 2
OS09G0441400	0.497078	-1.00846	1.44e-09	down	cytochrome P450 71A1
OS04G0185100	0.497104	-1.00838	4.74e-14	down	CDT1-like protein a, chloroplastic
OS10G0392400	0.497128	-1.00831	2.08e-06	down	protein TIFY 11d
OS09G0376700	0.497228	-1.00802	0.0138965	down	RING-H2 finger protein ATL46
OS12G0169300	0.497297	-1.00782	0.0161006	down	disheveled-associated activator of morphogenesis 1
OS02G0609200	0.497365	-1.00762	1.83e-10	down	uncharacterized LOC4329943
OS08G0461100	0.497391	-1.00755	3e-08	down
OS08G0320400	0.497433	-1.00743	5.3e-27	down	indole-3-glycerol phosphate synthase, chloroplastic
OS09G0539400	0.497485	-1.00727	0.0353425	down	protein MCM10 homolog
OS04G0131850	0.497869	-1.00616	0.0140824	down	sterol 3-beta-glucosyltransferase UGT80A2
OS02G0684000	0.497946	-1.00594	0.000149227	down	uncharacterized LOC4330340
OS12G0270900	0.497986	-1.00582	1.33e-20	down	cytosolic sulfotransferase 12
EPlOSAG00000010117	0.498219	-1.00515	0.0356395	down
OS11G0175400	0.499039	-1.00278	3.4e-14	down	probable alkaline/neutral invertase F
OS04G0639100	0.499132	-1.00251	8.98e-25	down	uncharacterized LOC9267479
OS01G0846500	0.499625	-1.00108	5.38e-06	down	protein HESO1
OS07G0145400	0.499788	-1.00061	4.74e-13	down	probable LRR receptor-like serine/threonine-protein kinase At4g20940
OS01G0654800	0.499869	-1.00038	0.0321117	down
OS02G0671100	2.00016	1.00011	1.9e-31	up	uncharacterized LOC4330275
OS04G0679400	2.00479	1.00345	8.59e-31	up	stem-specific protein TSJT1
OS03G0720300	2.00544	1.00392	8.11e-30	up	glutamate decarboxylase 1
OS09G0526600	2.00591	1.00426	8.42e-07	up	heat stress transcription factor B-2c
EPlOSAG00000052762	2.00635	1.00457	4.44e-11	up
OS04G0570000	2.0064	1.00461	2.69e-05	up	cytochrome P450 87A3
OS11G0153300	2.00642	1.00462	6.15e-17	up	uncharacterized protein At1g76070
OS03G0427300	2.00658	1.00474	2.28e-29	up	glutelin type-A 3
OS01G0559000	2.00736	1.0053	3.73e-38	up	PITH domain-containing protein 1
OS07G0638300	2.00842	1.00606	1.63e-23	up	1-Cys peroxiredoxin A
OS06G0354600	2.00878	1.00632	0.00083266	up
OS01G0255100	2.00923	1.00665	0.000442857	up	bifunctional epoxide hydrolase 2
OS09G0272000	2.01005	1.00723	4.32e-21	up	POU domain, class 4, transcription factor 1
OS06G0125200	2.01129	1.00812	1.28e-39	up	uncharacterized LOC4339960
OS07G0122350	2.01144	1.00823	0.018455	up
OS01G0905800	2.01189	1.00855	3.14e-26	up	fructose-bisphosphate aldolase cytoplasmic isozyme-like
OS04G0542302	2.01279	1.00919	7.02e-05	up
OS03G0136500	2.01345	1.00967	2.17e-13	up	uncharacterized LOC4331543
OS08G0420700	2.01458	1.01048	4.71e-21	up	uncharacterized LOC4345590
OS04G0551600	2.01605	1.01153	1.58e-19	up	uncharacterized LOC4336598
OS06G0222100	2.01802	1.01294	6.55e-24	up	probable trehalose-phosphate phosphatase 8
OS04G0150300	2.02064	1.01481	6.86e-42	up	uncharacterized LOC4335022
OS03G0830200	2.02102	1.01508	0.00212943	up	cell number regulator 10
OS03G0165375	2.02126	1.01526	7.7e-11	up
OS05G0426033	2.02262	1.01622	6.99e-17	up
OS01G0895200	2.02392	1.01715	4.99e-10	up	cytochrome b561 and DOMON domain-containing protein At3g07570
OS03G0395300	2.02442	1.01751	3.7e-31	up	protein WEAK CHLOROPLAST MOVEMENT UNDER BLUE LIGHT 1
OS12G0576700	2.02544	1.01824	1.33e-21	up	probable inactive purple acid phosphatase 1
OS04G0685500	2.02616	1.01875	1.34e-19	up	exocyst complex component EXO70A1
OS01G0498802	2.02733	1.01958	1.19e-41	up
OS06G0507100	2.0279	1.01999	6.71e-24	up	prolamin PPROL 17D-like
OS03G0618300	2.02818	1.02019	6.7e-27	up	naringenin,2-oxoglutarate 3-dioxygenase
OS10G0370500	2.03016	1.02159	2.51e-36	up	probable glucan 1,3-beta-glucosidase A
OS01G0730400	2.03153	1.02256	7.38e-06	up
OS05G0484700	2.03155	1.02258	0.00921012	up	uncharacterized LOC4339135
OS02G0759400	2.0364	1.02602	7.22e-21	up	RING-H2 finger protein ATL29
OS01G0850000	2.03722	1.02661	0.00093712	up	uncharacterized LOC4324862
OS04G0412300	2.03763	1.02689	3.41e-29	up	glucan endo-1,3-beta-glucosidase 14
OS05G0194900	2.03767	1.02692	2.45e-33	up	ATP-dependent 6-phosphofructokinase 6
EPlOSAG00000011162	2.03772	1.02696	2.15e-05	up
OS06G0633100	2.03811	1.02724	0.0020877	up	protein GLUTAMINE DUMPER 6
OS07G0529800	2.03983	1.02845	2.99e-09	up	protein translation factor SUI1 homolog
OS03G0785900	2.04185	1.02988	1.69e-21	up	probable glutathione S-transferase GSTU1
OS05G0488600	2.04225	1.03016	1.53e-05	up	myb family transcription factor APL
OS07G0631200	2.04259	1.0304	2.11e-06	up	E3 ubiquitin-protein ligase CIP8
OS01G0224000	2.04326	1.03087	4.07e-27	up	G-type lectin S-receptor-like serine/threonine-protein kinase At2g19130
OS01G0269800	2.04374	1.03121	3.98e-05	up	putative disease resistance RPP13-like protein 3
OS11G0689000	2.04393	1.03135	0.000569412	up	probable disease resistance protein RF9
OS08G0476300	2.04405	1.03143	3.44e-15	up	uncharacterized oxidoreductase YoxD
OS02G0756200	2.04809	1.03428	8.66e-26	up	protein EXORDIUM
OS02G0125300	2.04835	1.03446	0.00561346	up	bax inhibitor 1
OS02G0473200	2.0497	1.03541	1.27e-44	up	aspartic proteinase-like protein 2
OS05G0554000	2.05004	1.03565	3.33e-42	up	protein DETOXIFICATION 14
OS05G0519700	2.05049	1.03597	9.35e-40	up	chaperone protein ClpB1
OS03G0812300	2.05171	1.03682	0.000301686	up
OS07G0492300	2.05214	1.03713	7.21e-05	up
OS01G0737100	2.0536	1.03815	0.0222619	up	uncharacterized LOC4327875
OS03G0353000	2.05365	1.03819	1.55e-17	up	uncharacterized LOC9266239
OS04G0481800	2.05394	1.0384	0.00250802	up	probable long-chain-alcohol O-fatty-acyltransferase 5
OS01G0661601	2.05808	1.0413	6.69e-13	up
OS01G0786800	2.05859	1.04165	0.0412368	up	uncharacterized LOC4327050
OS06G0548000	2.05965	1.0424	8.7e-40	up	aspartate aminotransferase, mitochondrial
OS09G0295300	2.06017	1.04276	1.27e-10	up
OS09G0491756	2.06132	1.04357	9.92e-29	up	splicing factor U2af small subunit A
OS03G0324900	2.06315	1.04485	2.03e-18	up	E3 ubiquitin-protein ligase RING1-like
OS01G0836700	2.06341	1.04503	8.91e-06	up	protein GPR107-like
OS10G0523201	2.06352	1.04511	0.000236704	up
OS03G0149100	2.06437	1.0457	0.000454047	up	LOB domain-containing protein 29
OS10G0167250	2.06473	1.04595	2e-23	up	geraniol 8-hydroxylase
OS11G0490300	2.0654	1.04642	1.2e-06	up	uncharacterized LOC4350542
OS08G0336200	2.06756	1.04793	0.00468227	up
OS06G0142350	2.06888	1.04885	3.97e-20	up	early nodulin-93
OS04G0432100	2.07019	1.04976	9.48e-05	up	protein MONOCULM 1-like
OS02G0215200	2.07482	1.05299	1.55e-12	up	probable histone deacetylase 19
OS01G0839900	2.07541	1.05339	3.83e-08	up	osmotin-like protein
EPlOSAG00000018644	2.07554	1.05349	5.07e-06	up
OS08G0529100	2.07761	1.05492	1.07e-09	up	proteasome subunit beta type-1-like
OS07G0692200	2.08103	1.0573	0.0474091	up	CASP-like protein 4B1
OS11G0594800	2.08221	1.05811	1.49e-15	up	uncharacterized LOC4350841
OS01G0511000	2.08222	1.05812	1.52e-47	up	LOB domain-containing protein 40
OS05G0432200	2.08339	1.05894	5.15e-12	up	gibberellin-regulated protein 2
OS01G0157600	2.08374	1.05918	0.000304459	up	uncharacterized LOC4324085
OS11G0160000	2.0843	1.05956	0.0198176	up	uncharacterized LOC107275300
OS05G0437401	2.08456	1.05974	3.46e-10	up
OS08G0163300	2.08588	1.06065	0.000919667	up	DNA polymerase delta subunit 4
OS06G0239200	2.08764	1.06187	5.67e-06	up	uncharacterized LOC4340617
OS05G0461600	2.08827	1.06231	1.86e-07	up	uncharacterized LOC4339023
EPlOSAG00000017062	2.08916	1.06292	1.39e-18	up
OS08G0500800	2.09089	1.06412	8.87e-38	up	uncharacterized LOC4345952
OS01G0918400	2.09115	1.0643	6.86e-12	up
OS03G0807900	2.09284	1.06546	4.34e-18	up	uncharacterized LOC4334513
OS05G0405600	2.09765	1.06878	7.96e-29	up	cytochrome P450 734A1
OS06G0489900	2.09766	1.06878	1.84e-09	up	uncharacterized LOC107275422
OS08G0549200	2.0987	1.06949	2.26e-10	up	beta-galactosidase 11
OS07G0204400	2.10223	1.07192	0.0346513	up
OS11G0512000	2.10278	1.0723	1.17e-19	up	NAC transcription factor 25
OS01G0537250	2.10286	1.07235	0.000125708	up
OS09G0515550	2.10489	1.07375	7.67e-07	up
OS01G0567200	2.10992	1.07719	0.000965831	up	uncharacterized LOC4326339
OS05G0569500	2.11031	1.07746	4.09e-49	up	uncharacterized LOC4339655
OS03G0367900	2.11427	1.08016	5.23e-44	up	pyrrolidone-carboxylate peptidase
OS06G0133500	2.11519	1.08079	1.23e-16	up
OS02G0702100	2.11602	1.08135	2.41e-36	up	trihelix transcription factor GT-3b
OS01G0937100	2.11679	1.08188	2.48e-49	up	basic 7S globulin
OS04G0560700	2.11684	1.08192	1.62e-45	up	phytoene dehydrogenase
OS05G0435300	2.11828	1.08289	0.00052939	up	uncharacterized LOC4338895
OS07G0220000	2.12201	1.08543	3.04e-11	up
OS02G0705400	2.12288	1.08602	1.47e-35	up	uncharacterized LOC4330461
OS03G0124800	2.12388	1.0867	2.89e-17	up
OS03G0611100	2.12798	1.08948	2.41e-09	up
OS03G0192500	2.12873	1.08999	5.94e-48	up	probable protein phosphatase 2C BIPP2C1
OS09G0482400	2.13057	1.09124	3.99e-17	up	heat shock protein 81-3
OS01G0311800	2.13275	1.09272	5.11e-28	up	probable pectinesterase/pectinesterase inhibitor 41
OS09G0284400	2.13372	1.09337	5.89e-30	up	protein GrpE
OS01G0764800	2.13446	1.09387	1.05e-16	up	probable indole-3-acetic acid-amido synthetase GH3.2
OS02G0181900	2.13715	1.09569	2.37e-31	up	chaperone protein ClpB3, mitochondrial
OS02G0125566	2.13883	1.09682	5.71e-05	up
OS07G0537500	2.13893	1.09689	1.35e-24	up	cysteine-rich receptor-like protein kinase 10
OS07G0509800	2.14002	1.09762	2.84e-47	up	probable 5'-adenylylsulfate reductase 1, chloroplastic
OS02G0797100	2.14067	1.09806	2.35e-13	up	ethylene-responsive transcription factor ERF003
OS03G0246900	2.14155	1.09865	0.000595952	up	LOB domain-containing protein 30
OS05G0427200	2.14231	1.09917	3.82e-37	up	probable beta-1,3-galactosyltransferase 8
OS01G0674150	2.143	1.09963	0.0454885	up
OS03G0312500	2.14321	1.09977	1.28e-11	up
OS01G0525701	2.14407	1.10035	0.000211702	up
OS01G0525700	2.14552	1.10133	6.25e-18	up
OS02G0193300	2.14644	1.10195	1.4e-05	up	uncharacterized LOC4328591
OS07G0120100	2.14777	1.10284	4.75e-37	up	uncharacterized LOC4342274
OS07G0409500	2.14778	1.10284	0.0414875	up	SKP1-like protein 1B
OS07G0560300	2.1483	1.10319	1.76e-21	up	uncharacterized LOC4343592
OS01G0220500	2.15094	1.10497	3.76e-06	up	uncharacterized LOC4324647
OS07G0112600	2.15342	1.10663	2.12e-10	up
OS11G0701200	2.15351	1.10669	7.85e-31	up	xylanase inhibitor protein 2-like
OS09G0451500	2.15459	1.10741	4.34e-44	up	protein disulfide isomerase-like 2-3
OS08G0473900	2.15612	1.10844	1e-05	up	alpha-amylase isozyme 3D
OS03G0161400	2.15691	1.10897	7.74e-20	up	uncharacterized LOC4331704
OS03G0195475	2.15788	1.10962	1.12e-29	up
OS02G0546400	2.15832	1.10991	1.11e-05	up
OS03G0685300	2.16043	1.11132	1.53e-34	up	putative glutamine amidotransferase-like protein C13C5.04
OS04G0136700	2.16407	1.11375	8.38e-10	up	uncharacterized LOC4335011
OS07G0418500	2.16606	1.11507	1.24e-45	up	cytochrome P450 709B1
OS10G0535600	2.16859	1.11676	0.0318398	up	uncharacterized LOC4349234
OS12G0524750	2.1692	1.11716	0.0170023	up
OS06G0537600	2.17015	1.1178	2.5e-05	up	RING-H2 finger protein ATL39
OS01G0915300	2.17102	1.11838	7.48e-51	up
OS03G0764600	2.17305	1.11972	6.82e-39	up	uncharacterized LOC4334216
OS07G0162450	2.17471	1.12082	0.00387041	up
OS05G0453700	2.17649	1.122	2.46e-26	up	universal stress protein A-like protein
OS01G0234850	2.17722	1.12249	1.33e-06	up	phosphatidylinositol 4-kinase gamma 4
OS08G0196700	2.17728	1.12253	1.53e-18	up	nuclear transcription factor Y subunit A-4
OS03G0790600	2.1777	1.1228	1.06e-05	up	probable glutamate carboxypeptidase 2
OS06G0216300	2.17896	1.12364	0.0196043	up	12-oxophytodienoate reductase 1
OS01G0624700	2.17903	1.12369	0.0354066	up	WRKY transcription factor 22
OS01G0937500	2.18373	1.1268	3.03e-15	up	uncharacterized LOC4326534
OS09G0488600	2.18979	1.13079	0.0038341	up	uncharacterized LOC9272371
OS08G0549900	2.1918	1.13212	8.63e-21	up	uncharacterized LOC4346250
OS09G0332700	2.19238	1.1325	3.33e-45	up	ABC transporter G family member 53
OS12G0621600	2.19726	1.13571	3.39e-14	up	uncharacterized LOC4352822
OS03G0643250	2.19837	1.13644	5.35e-20	up	putative hydrolase C777.06c
OS03G0283100	2.19857	1.13656	1.96e-47	up	protein IN2-1 homolog B
OS08G0438600	2.20047	1.13781	5.55e-05	up	probable arabinosyltransferase ARAD1
OS05G0534800	2.20055	1.13786	3.4e-48	up	UBA domain-containing protein 3
OS03G0701100	2.20106	1.1382	2.13e-17	up	pre-mRNA-splicing factor 18
OS06G0142300	2.20564	1.1412	1.53e-27	up	early nodulin-93
OS01G0928600	2.20723	1.14224	2.98e-09	up	long chain base biosynthesis protein 2b
OS03G0776900	2.20994	1.14401	1.94e-22	up	mitochondrial import inner membrane translocase subunit TIM14-3
OS01G0977300	2.21303	1.14603	2.57e-15	up	transcription factor MYB44
OS05G0493166	2.21708	1.14866	0.0159249	up
OS10G0464500	2.22165	1.15163	1.39e-09	up	uncharacterized LOC107277649
OS06G0689483	2.22302	1.15252	0.00357739	up
OS12G0521300	2.22366	1.15293	0.00123461	up
OS01G0525800	2.2244	1.15342	6.91e-19	up	NADH-ubiquinone oxidoreductase chain 1-like
OS02G0210700	2.22547	1.15411	4.32e-54	up	LRR receptor-like serine/threonine-protein kinase EFR
OS01G0843700	2.22567	1.15424	0.00142691	up	uncharacterized LOC9270895
OS09G0332600	2.22898	1.15638	1.45e-36	up
OS11G0689300	2.22901	1.1564	0.0279986	up	uncharacterized LOC4351154
OS12G0418600	2.22909	1.15646	3.69e-25	up
OS09G0454900	2.23181	1.15822	3.87e-08	up	G-type lectin S-receptor-like serine/threonine-protein kinase At5g35370
OS02G0592833	2.23191	1.15828	0.0052053	up	uncharacterized LOC4329840
OS07G0593000	2.23333	1.1592	3.82e-07	up	zinc finger protein 7
OS03G0724500	2.23631	1.16112	1.25e-28	up	uncharacterized LOC4333956
OS05G0188100	2.23696	1.16154	1.17e-40	up	uncharacterized LOC4338014
OS01G0905300	2.23844	1.16249	5.46e-12	up	exocyst complex component EXO70A1
OS03G0301950	2.23878	1.16271	1.87e-37	up	peroxisomal membrane protein 11-2
OS11G0139700	2.23993	1.16346	1.77e-40	up
OS02G0700500	2.24152	1.16448	9.46e-47	up	polyamine transporter PUT1
OS09G0391501	2.24495	1.16668	0.00186351	up
OS07G0452500	2.24746	1.1683	2.54e-46	up	ORM1-like protein 3
OS06G0130800	2.24911	1.16936	4.23e-47	up	histone H1
OS03G0802200	2.2515	1.17088	5.27e-23	up
OS02G0248800	2.254	1.17249	1.62e-29	up	glutelin type-B 2-like
OS02G0209400	2.25804	1.17507	1.42e-07	up	uncharacterized LOC4328696
OS05G0560900	2.25845	1.17533	0.000308874	up	gibberellin 2-beta-dioxygenase
OS07G0187001	2.26635	1.18037	5.38e-10	up
OS12G0265400	2.27097	1.18331	3.31e-08	up
OS01G0157500	2.27311	1.18466	0.0355659	up
EPlOSAG00000023677	2.27872	1.18822	0.0104645	up
OS10G0419300	2.27906	1.18844	2.8e-27	up	heat stress transcription factor A-2c
OS02G0209300	2.28008	1.18909	3.18e-22	up
OS06G0575900	2.28737	1.19369	0.0141584	up
OS12G0180500	2.2877	1.1939	7.98e-18	up	proline-rich receptor-like protein kinase PERK7
OS11G0440866	2.28914	1.19481	0.00198249	up
OS03G0176900	2.28946	1.19501	5.57e-06	up	uncharacterized LOC4331806
OS01G0928700	2.29041	1.1956	6.58e-40	up	long chain base biosynthesis protein 2c
OS12G0592900	2.29128	1.19616	5.32e-13	up	uncharacterized LOC4352683
OS02G0787600	2.29136	1.19621	9.01e-08	up	glutamate receptor 2.9
OS03G0607200	2.29469	1.1983	1.5e-30	up	peamaclein
OS06G0683800	2.29753	1.20008	1.94e-37	up	uncharacterized LOC4341874
OS10G0397900	2.29758	1.20011	0.0272475	up	nuclear transcription factor Y subunit A-3
OS10G0204400	2.29762	1.20014	3.5e-45	up	phosphoenolpyruvate carboxykinase [ATP]
OS01G0857925	2.29773	1.20021	0.0234776	up	DNA excision repair protein ERCC-8
OS03G0610400	2.29872	1.20083	4.47e-06	up	zinc finger protein 1
OS04G0669900	2.29984	1.20153	9.2e-20	up	methylthioribose kinase 2
OS03G0192550	2.30181	1.20277	0.0497496	up
OS09G0419100	2.30357	1.20387	1.61e-55	up
OS06G0662200	2.30772	1.20647	1.45e-43	up	basic leucine zipper 9
OS01G0667000	2.3108	1.2084	0.000587394	up	uncharacterized LOC107276912
OS09G0570800	2.31139	1.20876	1.14e-08	up	feruloyl CoA ortho-hydroxylase 1
OS02G0533700	2.31169	1.20895	1.37e-14	up	uncharacterized LOC4329558
OS04G0339400	2.31938	1.21374	6.04e-07	up	probable aldo-keto reductase 3
OS09G0530300	2.32098	1.21473	5.85e-13	up	cytochrome P450 71A1
OS05G0407100	2.32786	1.21901	0.000446453	up
OS03G0183000	2.32848	1.21939	3.98e-19	up	ethylene-responsive transcription factor ERF073
OS09G0327100	2.33375	1.22265	3.46e-13	up	ras-related protein RABA1f
OS02G0465900	2.33573	1.22388	4.19e-64	up	putative glutathione-specific gamma-glutamylcyclotransferase 2
OS01G0121900	2.33735	1.22487	0.0162636	up	uncharacterized LOC9268150
OS07G0609100	2.3379	1.22521	0.000972642	up
OS07G0635500	2.3413	1.22731	8.07e-61	up	cytochrome P450 709B2
OS12G0228500	2.34132	1.22732	5.19e-22	up	cleavage and polyadenylation specificity factor subunit 7
OS09G0437400	2.34373	1.2288	5.33e-22	up	auxin-responsive protein SAUR36-like
OS07G0683900	2.34523	1.22973	2.29e-56	up	uncharacterized LOC4344319
OS11G0595000	2.34646	1.23048	1.73e-10	up
OS04G0268700	2.34826	1.23159	3.76e-14	up	glycine-rich cell wall structural protein 1
OS08G0492000	2.36001	1.23879	5.1e-06	up	oligopeptide transporter 5
OS03G0665700	2.36129	1.23958	2.93e-17	up	uncharacterized LOC4333658
OS03G0267000	2.36154	1.23973	3.92e-17	up	18.1 kDa class I heat shock protein
OS03G0760200	2.36226	1.24017	1.35e-54	up	isoflavone 2'-hydroxylase
OS01G0247700	2.36354	1.24095	0.0118479	up	S-type anion channel SLAH1
OS03G0766600	2.36432	1.24143	5.24e-22	up
OS02G0190100	2.36515	1.24193	0.000675797	up
OS03G0709000	2.36547	1.24213	3.1e-29	up	microsomal glutathione S-transferase 3
OS07G0677900	2.36717	1.24316	5.18e-08	up	WEB family protein At2g38370
EPlOSAG00000024077	2.38247	1.25246	0.0102121	up
OS10G0485400	2.38452	1.2537	0.00583292	up
OS03G0189300	2.38867	1.25621	1.14e-06	up	cingulin
OS02G0200950	2.39083	1.25751	0.00940771	up
OS09G0295200	2.39617	1.26073	6.03e-51	up
OS03G0293000	2.39621	1.26075	3.56e-32	up	dnaJ protein ERDJ3A
EPlOSAG00000012934	2.40071	1.26346	0.0227891	up
OS11G0210500	2.404	1.26544	9.04e-26	up	alcohol dehydrogenase 2
OS09G0417600	2.40443	1.26569	9.94e-29	up	probable WRKY transcription factor 40
OS05G0163300	2.40602	1.26665	0.0195028	up	fasciclin-like arabinogalactan protein 11
OS06G0692500	2.40665	1.26703	0.0109416	up	tyrosine-sulfated glycopeptide receptor 1-like
OS07G0585700	2.40857	1.26818	6.91e-36	up	uncharacterized LOC9269794
OS04G0667200	2.40988	1.26896	8.38e-46	up	flavonol synthase/flavanone 3-hydroxylase
OS04G0103800	2.41301	1.27083	3e-05	up	WASH complex subunit CCDC53 homolog
OS12G0198200	2.4133	1.27101	5.99e-28	up	probable protein phosphatase 2C 77
OS06G0592500	2.41727	1.27338	2.2e-20	up	multiprotein-bridging factor 1c
OS08G0315200	2.42541	1.27823	1.19e-11	up	uncharacterized LOC4345244
OS08G0287200	2.42548	1.27827	1.51e-24	up
OS01G0631800	2.43382	1.28322	8.98e-09	up	uncharacterized LOC4326675
OS08G0136700	2.4354	1.28416	4.58e-06	up	cysteine-rich repeat secretory protein 55
OS09G0546700	2.44464	1.28962	0.000293615	up	auxin-responsive protein SAUR36-like
OS02G0808800	2.4538	1.29502	7.18e-48	up	cinnamoyl-CoA reductase 2
OS12G0171801	2.45553	1.29604	0.0414373	up
OS01G0874900	2.4663	1.30235	1.23e-67	up	serine hydroxymethyltransferase 7
OS06G0714800	2.47306	1.3063	8.95e-45	up	uncharacterized LOC4342065
OS07G0123900	2.47437	1.30706	1.31e-50	up	transcription factor Maf
OS12G0136500	2.47843	1.30942	3.41e-74	up
OS04G0210700	2.48652	1.31413	3.03e-12	up	uncharacterized LOC9267704
EPlOSAG00000020324	2.48891	1.31552	2.09e-05	up
EPlOSAG00000017503	2.49725	1.32034	0.0138804	up
OS08G0518900	2.49847	1.32105	3.58e-48	up	xylanase inhibitor protein 1-like
OS02G0777001	2.50022	1.32206	4.41e-06	up
OS09G0483300	2.50764	1.32633	3.48e-14	up	uncharacterized LOC4347410
OS10G0361000	2.5092	1.32723	2.55e-29	up	uncharacterized LOC4348445
OS07G0120500	2.51183	1.32874	7.84e-35	up	uncharacterized LOC107277643
OS09G0298100	2.51201	1.32884	6.07e-22	up	pyrophosphate--fructose 6-phosphate 1-phosphotransferase subunit alpha
OS05G0461350	2.51875	1.33271	6.77e-06	up
OS08G0286500	2.52128	1.33416	5.14e-67	up
OS06G0323100	2.52679	1.33731	5.29e-09	up	indole-3-acetate O-methyltransferase 1-like
OS04G0572400	2.52707	1.33746	0.0146446	up	dehydration-responsive element-binding protein 1E
OS03G0772900	2.52968	1.33896	1.83e-23	up	uncharacterized LOC4334267
OS12G0560900	2.53191	1.34023	2.15e-65	up
OS01G0341200	2.53437	1.34163	0.0125132	up	uncharacterized LOC4326809
OS01G0864300	2.53754	1.34343	9.32e-20	up	protein YLS9
OS01G0342900	2.54133	1.34558	3.54e-07	up	probable acyl-activating enzyme 1, peroxisomal
EPlOSAG00000023320	2.54511	1.34773	0.0459816	up
OS11G0149200	2.54717	1.34889	1.29e-18	up	uncharacterized LOC4349779
OS05G0147650	2.55782	1.35491	0.0037949	up
OS02G0211100	2.55998	1.35613	3.31e-11	up
OS01G0944100	2.57171	1.36273	2.06e-73	up
OS01G0841600	2.57421	1.36413	3.63e-29	up	triosephosphate isomerase, cytosolic-like
EPlOSAG00000018432	2.5756	1.36491	0.0359867	up
OS08G0106700	2.57585	1.36505	0.00437138	up	putative nuclease HARBI1
OS04G0323800	2.57594	1.3651	2.29e-35	up
OS08G0374000	2.58046	1.36763	9.88e-24	up	major allergen Mal d 1
EPlOSAG00000005354	2.58433	1.36979	0.00165935	up
OS08G0155900	2.59244	1.37431	0.000935991	up
OS02G0125400	2.59358	1.37495	9.68e-11	up	cyclin-P4-1-like
OS06G0472200	2.59805	1.37743	1.7e-31	up	isoflavone reductase-like protein
OS02G0758000	2.60149	1.37934	2.03e-38	up	24.1 kDa heat shock protein, mitochondrial
OS01G0881900	2.60444	1.38097	5.49e-71	up	F-box protein SKP2A
OS12G0210500	2.60787	1.38287	9.85e-05	up
OS05G0506000	2.60874	1.38335	2.2e-50	up	protein SULFUR DEFICIENCY-INDUCED 2
EPlOSAG00000017111	2.61499	1.3868	0.0144636	up
EPlOSAG00000052497	2.61861	1.3888	0.000129552	up
OS05G0403000	2.61903	1.38903	1.08e-21	up	basic 7S globulin
OS03G0152000	2.62922	1.39464	1.98e-46	up	uncharacterized LOC4331647
OS02G0464550	2.63809	1.39949	8.66e-61	up
OS06G0347100	2.63857	1.39976	5.07e-73	up	acyl-coenzyme A oxidase 4, peroxisomal
OS03G0266900	2.63894	1.39996	1.86e-50	up	17.4 kDa class I heat shock protein
OS01G0893700	2.64366	1.40254	0.00313976	up	cytochrome b561 and DOMON domain-containing protein At3g07570
OS07G0291400	2.64464	1.40307	1.66e-09	up
OS03G0769700	2.6458	1.40371	2.05e-15	up	uncharacterized LOC4334252
OS03G0221200	2.64618	1.40391	1.01e-76	up	homocysteine S-methyltransferase 1
OS06G0498150	2.64664	1.40416	3.31e-29	up
OS11G0423200	2.65305	1.40765	5.44e-10	up
OS10G0486100	2.65328	1.40777	9.76e-05	up	cytochrome P450 86B1
OS12G0165900	2.6834	1.42406	8.27e-50	up	nuclear pore complex protein NUP98A
OS07G0537600	2.68735	1.42618	5.53e-30	up	putative receptor-like protein kinase At4g00960
OS09G0522000	2.69038	1.42781	1.3e-26	up	dehydration-responsive element-binding protein 1B
OS10G0551900	2.69482	1.43019	5.03e-49	up	cortical cell-delineating protein
OS12G0599400	2.70164	1.43384	1.21e-15	up	transcription factor bHLH127
OS03G0238600	2.70176	1.4339	1.34e-64	up	purple acid phosphatase 3
OS07G0549100	2.72354	1.44548	0.00600695	up	uncharacterized LOC4343536
OS06G0195800	2.72446	1.44597	6.32e-51	up	dnaJ homolog subfamily B member 6
OS10G0159033	2.72465	1.44607	1.42e-76	up	uncharacterized LOC9271747
OS02G0787200	2.73666	1.45242	4.39e-07	up	U-box domain-containing protein 52
OS10G0560600	2.74156	1.455	1.21e-05	up
OS10G0451900	2.7421	1.45528	9.69e-35	up	glycine-rich cell wall structural protein
OS09G0522100	2.75005	1.45946	9.72e-13	up	dehydration-responsive element-binding protein 1H
OS01G0639600	2.75757	1.4634	3.14e-52	up	uncharacterized LOC4326582
OS01G0383001	2.76347	1.46648	5.49e-09	up
OS07G0294300	2.764	1.46676	3.91e-23	up
OS03G0245800	2.77676	1.4734	1.94e-36	up	26.7 kDa heat shock protein, chloroplastic
OS02G0576400	2.7978	1.48429	1.79e-16	up	uncharacterized LOC4329755
OS01G0748950	2.79926	1.48504	2.72e-26	up	protein NRT1/ PTR FAMILY 4.5
OS01G0720700	2.80023	1.48555	1.34e-32	up	probable serine acetyltransferase 1
OS07G0691300	2.83157	1.5016	8.94e-44	up	uncharacterized LOC4344371
OS10G0563900	2.85827	1.51514	0.00579057	up	cyclin-P4-1
OS08G0184800	2.86196	1.517	3.84e-69	up	uncharacterized LOC4344829
OS12G0225700	2.87448	1.5233	0.0182107	up	2-alkenal reductase (NADP(+)-dependent)
OS10G0527400	2.87959	1.52586	1.08e-39	up	probable glutathione S-transferase GSTU6
OS11G0568800	2.88082	1.52648	7.3e-10	up	probable LRR receptor-like serine/threonine-protein kinase At3g47570
OS07G0691600	2.88715	1.52965	3.03e-05	up	sex determination protein tasselseed-2
OS03G0266300	2.89	1.53107	3.86e-22	up	17.9 kDa class I heat shock protein
EPlOSAG00000043788	2.89187	1.532	0.0220783	up
OS01G0888900	2.90113	1.53662	1.61e-51	up	uncharacterized LOC4324903
OS01G0879300	2.90138	1.53674	0.0012505	up	uncharacterized LOC107275679
OS03G0119300	2.90777	1.53991	1.26e-93	up	subtilisin-like protease SBT1.2
OS01G0670100	2.90982	1.54093	5.76e-25	up	putative receptor protein kinase ZmPK1
OS09G0275300	2.92082	1.54637	0.000158856	up	uncharacterized LOC4346593
OS10G0509401	2.92482	1.54835	2.58e-29	up	uncharacterized LOC9269286
OS03G0388900	2.92575	1.5488	0.000136836	up	metacaspase-1
OS01G0126100	2.92735	1.5496	0.0230555	up	multicopper oxidase LPR1
OS04G0372775	2.9381	1.55488	1.77e-27	up
EPlOSAG00000014037	2.9478	1.55964	0.000484888	up
EPlOSAG00000049985	2.9518	1.5616	1.74e-05	up
EPlOSAG00000018094	2.95219	1.56178	0.0198953	up
EPlOSAG00000047030	2.9624	1.56677	2.44e-06	up
OS10G0422200	2.97359	1.5722	3.32e-13	up	homocysteine S-methyltransferase 2
OS04G0659300	2.98365	1.57708	4.78e-16	up	cysteine-rich repeat secretory protein 38
OS06G0220500	2.98949	1.5799	5.36e-08	up	UDP-glycosyltransferase 85A2
OS08G0136500	2.99164	1.58094	8.53e-46	up	cysteine-rich repeat secretory protein 55
OS11G0701000	2.99708	1.58356	2.09e-65	up	xylanase inhibitor protein 1-like
OS01G0172100	2.99849	1.58424	2.44e-72	up	phosphoenolpyruvate/phosphate translocator 3, chloroplastic
OS09G0466800	3.00563	1.58767	0.0310136	up	uncharacterized LOC4347316
OS05G0403300	3.00628	1.58798	1.71e-58	up	basic 7S globulin
OS03G0351700	3.00868	1.58913	1.99e-05	up	uncharacterized LOC4332848
OS06G0594200	3.01824	1.59371	0.00335656	up
OS01G0380800	3.01855	1.59386	6.52e-77	up	uncharacterized LOC4325420
OS09G0426500	3.02201	1.59551	0.000242764	up	WAT1-related protein At4g30420
OS11G0700900	3.02279	1.59588	8.84e-100	up	xylanase inhibitor protein 1-like
OS02G0729100	3.03825	1.60324	0.00250475	up	protein trichome birefringence-like 19
EPlOSAG00000009485	3.04061	1.60436	2.35e-09	up
OS02G0318100	3.04407	1.606	1.7e-21	up	ubiquinol oxidase 2, mitochondrial
OS12G0460400	3.04656	1.60718	1.04e-22	up	uncharacterized LOC107277425
OS05G0104700	3.0468	1.6073	1.6e-84	up	polygalacturonase inhibitor 1
OS05G0434800	3.05084	1.60921	3.16e-17	up	uncharacterized LOC9269376
OS07G0209600	3.05461	1.61099	0.00125554	up
OS12G0249900	3.0552	1.61127	9.56e-35	up	probable serine/threonine-protein kinase At1g01540
OS05G0129400	3.07067	1.61855	0.00297281	up	pre-rRNA-processing protein ESF2
OS02G0805100	3.07172	1.61904	4.33e-89	up	auxin-responsive protein IAA9
OS09G0306566	3.07672	1.62139	4.06e-06	up
OS04G0673800	3.09877	1.63169	1.82e-13	up	mavicyanin
OS03G0770000	3.09983	1.63219	0.000209379	up	ocs element-binding factor 1
OS01G0725900	3.10364	1.63396	4.06e-20	up	non-classical arabinogalactan protein 30
OS01G0382400	3.10645	1.63527	0.000240472	up	pathogenesis-related protein PRB1-2
OS04G0387300	3.11403	1.63878	6.46e-15	up
OS04G0660900	3.11751	1.64039	0.000160728	up	protein NRT1/ PTR FAMILY 2.13
OS03G0156600	3.11769	1.64048	1.68e-06	up	heavy metal-associated isoprenylated plant protein 26
OS02G0125500	3.12722	1.64488	2.72e-05	up	RNA-binding KH domain-containing protein PEPPER-like
OS08G0562300	3.1501	1.6554	0.0186551	up	protein SENSITIVE TO PROTON RHIZOTOXICITY 1
OS04G0372700	3.15153	1.65605	7.91e-49	up	putative quinone-oxidoreductase homolog, chloroplastic
OS02G0129800	3.15574	1.65798	4.21e-38	up	uncharacterized LOC4328185
EPlOSAG00000044032	3.1812	1.66957	0.0169219	up
OS09G0328900	3.22314	1.68847	1.71e-13	up
OS09G0437951	3.22905	1.69111	1.13e-05	up
OS03G0768900	3.24713	1.69916	1.5e-62	up	uncharacterized LOC4334245
OS05G0328333	3.25259	1.70159	2.33e-05	up
OS01G0386600	3.25767	1.70384	1.88e-11	up
OS09G0457900	3.29192	1.71893	3.6e-21	up	ethylene-responsive transcription factor ERF109
OS06G0491566	3.29486	1.72022	1.15e-14	up
OS01G0847100	3.29795	1.72157	1.21e-15	up	uncharacterized LOC4327471
OS02G0149650	3.30199	1.72334	0.0371543	up
OS11G0702200	3.30764	1.7258	8.05e-115	up	xylanase inhibitor protein 1-like
OS11G0105901	3.31278	1.72804	0.00214004	up
EPlOSAG00000003477	3.31667	1.72974	0.0084867	up
OS01G0152687	3.33383	1.73718	0.000508497	up
OS11G0701400	3.34907	1.74376	1.11e-56	up	xylanase inhibitor protein 2-like
EPlOSAG00000017207	3.35069	1.74446	1.51e-09	up
OS07G0684000	3.37739	1.75591	8.65e-17	up	uncharacterized LOC4344319
OS12G0182500	3.3793	1.75672	0.0348022	up	uncharacterized LOC4351680
EPlOSAG00000023536	3.40174	1.76627	0.000240986	up
OS10G0536500	3.40499	1.76765	0.00359701	up	protein CURVATURE THYLAKOID 1B, chloroplastic
OS11G0605100	3.40831	1.76906	6.12e-33	up	disease resistance protein RPM1
OS02G0584800	3.41075	1.77009	2.54e-13	up	uncharacterized LOC4329803
OS12G0599550	3.45328	1.78797	2.02e-32	up	transcription factor bHLH127
OS10G0451700	3.46806	1.79413	6.68e-129	up	glycine-rich cell wall structural protein
OS12G0150200	3.47561	1.79727	9.02e-104	up	cytochrome P450 94C1
OS04G0197350	3.49103	1.80365	1.58e-29	up
OS06G0694200	3.50204	1.80819	0.0353837	up	acetylajmalan esterase
OS01G0133600	3.50383	1.80893	6.46e-06	up	uncharacterized LOC107277037
OS07G0259100	3.52127	1.8161	1.27e-23	up	ethylene receptor 4
OS07G0296900	3.58527	1.84208	1.09e-96	up	uncharacterized LOC9272438
OS03G0368300	3.61492	1.85397	1.65e-29	up	peroxidase 2
OS08G0148566	3.63201	1.86077	4.45e-38	up	uncharacterized LOC9270763
OS07G0438600	3.63259	1.861	1.57e-87	up	subtilisin-like protease SBT5.4
OS05G0533500	3.63678	1.86266	2.06e-23	up	probable serine acetyltransferase 5
OS11G0701600	3.63839	1.8633	2.51e-49	up	xylanase inhibitor protein 2-like
OS02G0128000	3.64069	1.86421	3.25e-07	up	18.9 kDa heat shock protein
OS02G0811600	3.6434	1.86529	2.28e-20	up	cinnamoyl-CoA reductase 1
EPlOSAG00000003397	3.65983	1.87178	0.0450064	up
OS04G0538400	3.668	1.87499	1.94e-11	up	vacuolar iron transporter homolog 2
OS04G0538300	3.68213	1.88054	5.81e-10	up	uncharacterized LOC9271011
OS02G0776600	3.80552	1.92809	0.00463017	up
OS06G0200500	3.82399	1.93508	0.000767825	up
OS06G0234700	3.83749	1.94016	8.05e-35	up
OS04G0404000	3.84324	1.94232	1.3e-15	up
OS09G0419200	3.8473	1.94385	1.42e-35	up	cinnamoyl-CoA reductase 1
OS11G0701800	3.85522	1.94681	1.33e-118	up	xylanase inhibitor protein 1
EPlOSAG00000022521	3.88967	1.95965	0.00959072	up
EPlOSAG00000025559	3.89656	1.9622	0.00343747	up
OS08G0519300	3.92373	1.97223	2.6e-26	up
OS01G0775400	3.94754	1.98096	1.26e-81	up	cytokinin dehydrogenase 5
OS03G0700100	3.97808	1.99207	2.07e-05	up	uncharacterized LOC9271680
OS11G0688200	3.98914	1.99608	1.2e-13	up
OS09G0306400	4.01509	2.00543	2.51e-151	up	bZIP transcription factor 53
OS02G0288100	4.05894	2.0211	6.95e-101	up	pectinesterase
OS12G0552200	4.11736	2.04172	0.00110603	up	patatin-like protein 1
OS10G0544600	4.13756	2.04878	5.73e-17	up	NEP1-interacting protein 1
OS11G0592100	4.23938	2.08385	3.67e-23	up	barwin
EPlOSAG00000016139	4.24423	2.0855	9.01e-10	up
OS01G0802700	4.24873	2.08703	4.79e-28	up	probable auxin efflux carrier component 5
OS06G0335950	4.27964	2.09749	7.96e-06	up
EPlOSAG00000022610	4.28504	2.09931	0.00470188	up
OS01G0825800	4.39521	2.13593	4.99e-126	up	sodium-coupled neutral amino acid transporter 5
OS01G0788400	4.47034	2.16039	1.6e-08	up	pectinesterase
OS01G0937600	4.5254	2.17804	8.43e-22	up	basic 7S globulin 2
OS01G0895300	4.55265	2.18671	2.24e-69	up	cytochrome b561 and DOMON domain-containing protein At3g07570
OS02G0118800	4.56714	2.19129	0.000992981	up
OS07G0531200	4.61681	2.2069	1.03e-50	up	uncharacterized LOC4343452
OS06G0335975	4.75772	2.25027	2.23e-05	up	probable xyloglucan endotransglucosylase/hydrolase protein 26
OS12G0595200	4.75835	2.25046	0.0184219	up	uncharacterized LOC9270477
OS09G0255200	4.77625	2.25588	1.03e-11	up	putative cysteine proteinase inhibitor 11
OS01G0346600	4.82076	2.26926	0.00681782	up
OS03G0277700	4.82434	2.27033	1.31e-163	up	cysteine-rich repeat secretory protein 55
OS06G0141700	4.83118	2.27237	2.11e-24	up	early nodulin-93
OS12G0189700	4.83934	2.27481	0.0499203	up	uncharacterized LOC4351696
OS04G0581800	4.96429	2.31159	0.000214355	up	uncharacterized LOC4336769
OS02G0214900	5.04206	2.33401	0.00213009	up	probable histone deacetylase 19
OS03G0165900	5.04812	2.33575	2.45e-50	up	protein SULFUR DEFICIENCY-INDUCED 2
OS07G0531400	5.07916	2.34459	6.72e-140	up	peroxidase 39
OS02G0658200	5.12159	2.35659	5.1e-06	up	uncharacterized LOC4330208
OS10G0452300	5.30894	2.40842	5.94e-128	up	putative glycine-rich cell wall structural protein 1
EPlOSAG00000020638	5.37845	2.42719	1.02e-06	up
OS03G0179400	5.42977	2.44089	6.28e-42	up	serine/threonine-protein kinase At5g01020
OS06G0335900	5.6506	2.4984	0.026127	up	probable xyloglucan endotransglucosylase/hydrolase protein 26
OS01G0139000	5.81315	2.53932	3.57e-08	up	reticulon-like protein B9
OS05G0145100	5.92308	2.56635	8.54e-12	up	uncharacterized LOC4337791
OS08G0136800	6.25751	2.64559	1.81e-241	up	cysteine-rich repeat secretory protein 55
OS09G0540350	6.3529	2.66742	0.00705983	up
OS02G0811800	6.59728	2.72187	5.06e-132	up	cinnamoyl-CoA reductase 1
OS04G0612700	6.66217	2.73599	9.85e-127	up	cinnamyl alcohol dehydrogenase 7
OS10G0570800	6.6646	2.73652	2.25e-12	up
OS10G0361300	6.71023	2.74636	6.75e-121	up	uncharacterized LOC9270279
OS07G0663900	6.75489	2.75593	7.59e-08	up	momilactone A synthase-like
OS09G0408300	6.8632	2.77888	0.0450093	up	uncharacterized LOC107277693
OS02G0720400	7.35625	2.87897	1.39e-26	up	uncharacterized LOC4330550
OS07G0418100	7.62556	2.93084	8.26e-18	up	replication protein A 70 kDa DNA-binding subunit
OS01G0121950	7.74856	2.95393	0.0371733	up
OS09G0444900	7.92879	2.9871	4.43e-109	up	uncharacterized LOC4347195
OS01G0106400	8.05583	3.01003	5.41e-225	up	isoflavone reductase homolog IRL
OS04G0412500	8.28529	3.05055	1.6e-12	up	alpha carbonic anhydrase 1, chloroplastic
OS11G0449600	8.41524	3.073	0.00848937	up	uncharacterized LOC4350443
OS06G0199000	8.50528	3.08836	2.53e-179	up	glycine-rich cell wall structural protein 2-like
OS04G0330301	8.90211	3.15415	9.47e-07	up
OS01G0268600	9.02964	3.17467	1.31e-98	up	alpha-glucosidase YihQ
OS11G0246166	10.3289	3.36861	6.45e-10	up
OS03G0776400	12.1137	3.59857	0.0110423	up	uncharacterized LOC4334292
OS01G0700300	12.1653	3.6047	0.0108998	up	salicylate carboxymethyltransferase-like
OS11G0524900	12.5855	3.65369	0.0402282	up	disease resistance protein RPM1-like
OS08G0352100	13.5735	3.76272	4.61e-07	up	uncharacterized LOC4345353
OS01G0586900	13.7382	3.78012	2.97e-99	up
OS04G0172400	23.8925	4.57849	0.048179	up	methanol O-anthraniloyltransferase
OS01G0800200	24.733	4.62837	0.0367044	up
OS12G0218100	29.4747	4.8814	0.00338048	up
OS05G0493400	56.2348	5.81339	5.02e-05	up
OS10G0162848	114.712	6.84187	0.00458108	up
EPlOSAG00000023741	Inf	Inf	1.65e-91	up
OS12G0440400	Inf	Inf	1.53e-07	up
OS05G0418600	Inf	Inf	6.94e-06	up
OS02G0800800	Inf	Inf	3.61e-05	up	uncharacterized LOC107277929
EPlOSAG00000023739	Inf	Inf	0.000686699	up
OS07G0523500	Inf	Inf	0.0148423	up	60S ribosomal protein L44
OS08G0353700	Inf	Inf	0.0364135	up
EPlOSAG00000026579	Inf	Inf	0.0374224	up
OS12G0407000	#NAME?	#NAME?	0.000111045	down	agamous-like MADS-box protein AGL61
OS03G0153100	#NAME?	#NAME?	0.000249058	down
OS11G0211700	#NAME?	#NAME?	0.000936086	down
OS01G0872300	#NAME?	#NAME?	0.00118678	down	protein NRT1/ PTR FAMILY 5.10-like
OS06G0281300	#NAME?	#NAME?	0.00154826	down	O-methyltransferase ZRP4
OS06G0331900	#NAME?	#NAME?	0.00340112	down	aluminum-activated malate transporter 10
EPlOSAG00000052499	#NAME?	#NAME?	0.0037519	down
OS04G0395800	#NAME?	#NAME?	0.00633668	down	protein TIFY 9
EPlOSAG00000044634	#NAME?	#NAME?	0.00992631	down
OS02G0331400	#NAME?	#NAME?	0.014495	down	WAT1-related protein At3g18200-like
OS06G0727800	#NAME?	#NAME?	0.016336	down	uncharacterized LOC107276005
OS07G0430501	#NAME?	#NAME?	0.0190725	down
OS03G0289800	#NAME?	#NAME?	0.0351512	down	flavonol synthase/flavanone 3-hydroxylase
OS01G0209750	#NAME?	#NAME?	0.0417442	down

## Sheet: Table S3
Table S3 List of the differentially expressed AS events
	event_type	event_start	event_end	event_pattern	Hypoxia_6h_normalize	Air_6h_normalize	Up/Down	Annotation
Os03g0432100	AE3'	18157035	18157214	18157035-18157214	0	34.1163	down	pyruvate, phosphate dikinase 2
Os07g0222300	AE3'	6766161	6766388	6766161-6766388	29.1254	0	up	eukaryotic translation initiation factor 3 subunit E
Os06g0571400	AE3'	22137278	22137773	22137278-22137773	44.2145	0	up	elongation factor 1-gamma 3
EPlOsAg00000047332	AE3'	8103975	8104154	8103975-8104154	0	17.5364	down
EPlOsAg00000027955	AE3'	5013853	5013999	5013853-5013999	44.0281	0	up
Os07g0291100	AE3'	11281836	11282064	11281836-11282064	18.59	0	up	trafficking protein particle complex subunit 6B
Os02g0826400	AE3'	35520407	35520508	35520407-35520508	20.0018	0	up	uncharacterized LOC4331216
Os06g0112800	AE3'	727890	728003	727890-728003	0	22.7433	down	callose synthase 10
Os06g0183700	AE3'	4172318	4172392	4172318-4172392	0	34.7544	down	uncharacterized LOC4340322
Os02g0541700	AE3'	20125598	20125687	20125598-20125687	38.6	0	up
Os03g0203800	AE3'	5443359	5443445	5443359-5443445	42.8323	0	up	cyclin-D5-3
Os05g0147400	AE3'	2720688	2720802	2720688-2720802	0	33.3729	down	T-complex protein 1 subunit zeta 1
Os12g0502000	AE3'	19122837	19123082	19122837-19123082	20.7036	0	up	protein SPIRAL1-like 3
Os09g0347500	AE3'	10907136	10907249	10907136-10907249	0	18.07	down	protein transport protein Sec61 subunit alpha
Os04g0181100	AE3'	5527332	5527430	5527332-5527430	24.9145	0	up	uncharacterized LOC4335098
Os02g0123200	AE3'	1216095	1216308	1216095-1216308	0	15.1003	down	peroxisome biogenesis protein 16
Os05g0107801	AE3'	437369	437512	437369-437512	0	15.5222	down
Os05g0383100	AE3'	18504874	18505003	18504874-18505003	16.0796	0	up	AP-3 complex subunit mu
Os03g0432100	AE3'	18158086	18158321	18158086-18158321	0	36.0416	down	pyruvate, phosphate dikinase 2
Os03g0432100	AE3'	18157613	18157741	18157613-18157741	0	34.1163	down	pyruvate, phosphate dikinase 2
EPlOsAg00000041185	AE3'	23995938	23996039	23995938-23996039	0	41.1904	down
Os03g0203800	AE3'	5442732	5442865	5442732-5442865	0	19.6278	down	cyclin-D5-3
EPlOsAg00000018068	AE3'	30934115	30934231	30934115-30934231	0	51.7654	down
Os06g0153800	AE3'	2771971	2772071	2771971-2772071	0	74.4451	down	proteasome subunit beta type-5-A
Os02g0572400	AE3'	21932398	21932527	21932398-21932527	28.2292	0	up	probable bifunctional riboflavin biosynthesis protein RIBA 2, chloroplastic
Os09g0436700	AE3'	16082651	16082775	16082651-16082775	0	25.2951	down	uncharacterized LOC4347151
Os06g0129400	AE3'	1558073	1558465	1558073-1558465	16.4616	0	up	SPX domain-containing membrane protein Os06g0129400
EPlOsAg00000012978	AE3'	33523345	33523520	33523345-33523520	0	31.1552	down
Os02g0754900	AE3'	31760013	31760137	31760013-31760137	0	27.1143	down	5'-adenylylsulfate reductase-like 3
Os02g0122000	AE3'	1160963	1161098	1160963-1161098	0	20.7018	down	histone deacetylase complex subunit SAP18
EPlOsAg00000018825	AE3'	2296256	2296408	2296256-2296408	51.983	0	up
EPlOsAg00000041076	AE3'	13545685	13545752	13545685-13545752	22.3716	0	up
EPlOsAg00000018825	AE3'	2296256	2296487	2296256-2296487	49.5732	0	up
Os04g0693000	AE3'	35475950	35476097	35475950-35476097	0	16.4118	down	dolichyl-diphosphooligosaccharide--protein glycosyltransferase subunit 1B
EPlOsAg00000020880	AE3'	16542382	16542445	16542382-16542445	22.7644	0	up
Os06g0643100	AE3'	26200051	26200145	26200051-26200145	0	32.8236	down	proteasome subunit beta type-3
EPlOsAg00000000427	AE3'	31504900	31505145	31504900-31505145	0	30.8928	down
Os01g0587000	AE3'	22858100	22858180	22858100-22858180	19.6227	0	up	probable V-type proton ATPase subunit d
Os10g0568900	AE3'	22556995	22557256	22556995-22557256	0	15.266	down	haloacid dehalogenase-like hydrolase domain-containing protein Sgpp
Os03g0147400	AE3'	2653070	2654271	2653070-2654271	25.6163	0	up	putative transporter arsB
Os01g0610500	AE3'	24153711	24153831	24153711-24153831	0	22.9568	down	protein YIPF1 homolog
Os03g0278300	AE3'	9451796	9451864	9451796-9451864	30.5291	0	up	THO complex subunit 4A
Os01g0867900	AE3'	37586613	37586722	37586613-37586722	0	18.8118	down	protein LIKE COV 2
Os10g0544200	AE3'	21246070	21246307	21246070-21246307	0	17.4613	down	uncharacterized LOC4349271
EPlOsAg00000013673	AE3'	8065946	8066971	8065946-8066971	0	15.9422	down
Os12g0502400	AE3'	19164330	19164623	19164330-19164623	15.73	0	up	phosphoserine phosphatase, chloroplastic
EPlOsAg00000000427	AE3'	31504900	31505109	31504900-31505109	0	28.6402	down
Os02g0139600	AE3'	2127317	2127370	2127317-2127370	0	39.6807	down	aspartate--tRNA ligase 2, cytoplasmic
Os05g0121600	AE3'	1158103	1158206	1158103-1158206	0	162.144	down	AP2-like ethylene-responsive transcription factor TOE3
Os05g0577500	AE3'	28760740	28760874	28760740-28760874	19.9247	0	up	probable calcium-binding protein CML14
EPlOsAg00000015959	AE3'	20881394	20881885	20881394-20881885	0	44.0026	down
Os01g0910900	AE3'	39690350	39690576	39690350-39690576	89.1629	0	up	uncharacterized LOC4324873
EPlOsAg00000018068	AE3'	30936317	30937393	30936317-30937393	0	29.3337	down
Os03g0219200	AE3'	6273614	6273649	6273614-6273649	17.8964	0	up	superoxide dismutase [Cu-Zn] 2
Os06g0598900	AE3'	23614909	23615046	23614909-23615046	0	44.4908	down	serine-threonine kinase receptor-associated protein
Os05g0120100	AE3'	1047419	1047458	1047419-1047458	0	35.7792	down	serine/arginine-rich splicing factor RS2Z33
EPlOsAg00000038474	AE3'	16993862	16994007	16993862-16994007	26.8404	0	up
Os07g0222300	AE3'	6764634	6764776	6764634-6764776	0	49.5367	down	eukaryotic translation initiation factor 3 subunit E
Os06g0183700	AE3'	4173841	4173943	4173841-4173943	0	20.2509	down	uncharacterized LOC4340322
Os02g0782700	AE3'	33200277	33201141	33200277-33201141	65.269	0	up
Os02g0216300	AE3'	6511642	6512170	6511642-6512170	0	15.5776	down	uncharacterized LOC4328727
Os03g0432100	AE3'	18157035	18157159	18157035-18157159	0	18.1741	down	pyruvate, phosphate dikinase 2
Os02g0716800	AE3'	29740799	29740890	29740799-29740890	35.7197	0	up	protein NRT1/ PTR FAMILY 7.3
Os01g0658900	AE3'	26803247	26803291	26803247-26803291	15.6579	0	up	common plant regulatory factor 1
Os03g0344100	AE3'	12818699	12818732	12818699-12818732	22.5463	0	up	serine/arginine-rich-splicing factor SR34
Os05g0301700	AE3'	13543664	13543780	13543664-13543780	0	18.0208	down	cytochrome c1-2, heme protein, mitochondrial
EPlOsAg00000000427	AE3'	31506521	31506844	31506521-31506844	0	33.336	down
Os02g0234700	AE3'	7631855	7632028	7631855-7632028	28.7745	0	up	uncharacterized LOC4328822
Os07g0564750	AE3'	22635559	22635847	22635559-22635847	0	24.8698	down	brefeldin A-inhibited guanine nucleotide-exchange protein 5
Os11g0147800	AE3'	2205237	2205477	2205237-2205477	0	24.2374	down	stem-specific protein TSJT1
Os03g0268000	AE3'	8887573	8887797	8887573-8887797	36.1436	0	up	serine/threonine-protein phosphatase PP1-like
Os01g0910900	AE3'	39686562	39686693	39686562-39686693	15.8359	0	up	uncharacterized LOC4324873
EPlOsAg00000017031	AE3'	3010521	3010596	3010521-3010596	0	15.8655	down
Os03g0826700	AE3'	34731212	34731288	34731212-34731288	0	15.8891	down	protein-lysine methyltransferase METTL21B
Os05g0147400	AE3'	2719958	2720052	2719958-2720052	0	36.14	down	T-complex protein 1 subunit zeta 1
Os01g0867900	AE3'	37586813	37586865	37586813-37586865	0	18.8118	down	protein LIKE COV 2
Os12g0460800	AE3'	16198437	16198599	16198437-16198599	17.8964	0	up	serine/threonine-protein kinase AFC2
Os02g0330400	AE3'	13418171	13418255	13418171-13418255	23.881	0	up
Os05g0371200	AE3'	17873039	17873183	17873039-17873183	0	29.6056	down	26S proteasome non-ATPase regulatory subunit 14 homolog
EPlOsAg00000018825	AE3'	2296256	2296475	2296256-2296475	0	82.7026	down
Os10g0563200	AE3'	22234620	22234778	22234620-22234778	28.5735	0	up	protein ARABIDILLO 1
Os03g0344650	AE3'	12842778	12842848	12842778-12842848	0	17.3772	down
Os05g0140500	AE5'	2333058	2333203	2333058-2333203	15.7909	0	up	RNA-binding protein 8A
Os06g0112300	AE5'	700986	701069	700986-701069	0	21.1855	down	B3 domain-containing protein Os06g0112300
Os02g0672100	AE5'	27316690	27317050	27316690-27317050	0	27.4113	down	protein indeterminate-domain 4, chloroplastic
Os05g0287800	AE5'	12456108	12456188	12456108-12456188	46.5762	0	up	phosphatidylinositol:ceramide inositolphosphotransferase-like
Os02g0744100	AE5'	31211170	31211388	31211170-31211388	29.4763	0	up	methyltransferase-like protein 7A
EPlOsAg00000018728	AE5'	10075291	10075387	10075291-10075387	19.6509	0	up
Os08g0565900	AE5'	28343733	28343806	28343733-28343806	19.6157	0	up	GDSL esterase/lipase At5g33370
Os02g0670400	AE5'	27226447	27226548	27226447-27226548	0	49.2252	down	HMG1/2-like protein
EPlOsAg00000000427	AE5'	31505662	31506418	31505662-31506418	46.1414	0	up
Os01g0264500	AE5'	8991329	8991374	8991329-8991374	0	16.4118	down	uncharacterized LOC4326203
Os05g0108800	AE5'	493567	493597	493567-493597	38.2491	0	up	cytochrome b5
EPlOsAg00000018068	AE5'	30932941	30933782	30932941-30933782	0	17.3772	down
Os01g0886900	AE5'	38537090	38537161	38537090-38537161	17.1945	0	up	protein root UVB sensitive 6
EPlOsAg00000005887	AE5'	35803628	35803813	35803628-35803813	0	15.9422	down
Os07g0495900	AE5'	18562826	18562940	18562826-18562940	0	20.7249	down	regulator of nonsense transcripts 1 homolog
Os03g0780500	AE5'	32369636	32369893	32369636-32369893	0	27.4206	down	inosine-5'-monophosphate dehydrogenase
Os01g0267200	AE5'	9168256	9168314	9168256-9168314	0	42.4776	down	26S proteasome non-ATPase regulatory subunit 14 homolog
Os01g0227300	AE5'	7046342	7046422	7046342-7046422	0	30.5321	down	ras-related protein Rab7
Os08g0524501	AE5'	26092267	26092429	26092267-26092429	0	43.3057	down
Os03g0670700	AE5'	26460516	26460773	26460516-26460773	445.126	0	up	glycine-rich RNA-binding protein 2
Os09g0241700	AE5'	3143908	3144664	3143908-3144664	22.9812	0	up	glutathione S-transferase T3
Os06g0602950	AE5'	23844798	23844913	23844798-23844913	0	23.4914	down
Os03g0203200	AE5'	5423021	5423558	5423021-5423558	0	19.6298	down	probable strigolactone esterase D14
Os02g0169300	AE5'	3729295	3729460	3729295-3729460	24.0981	0	up	phosphoglycerate kinase, cytosolic
Os03g0775500	AE5'	32155146	32155245	32155146-32155245	31.889	0	up	protein AE7-like 1
Os07g0495100	AE5'	18521090	18521308	18521090-18521308	19.6509	0	up	putative casein kinase II subunit beta-4
Os03g0745400	AE5'	30628885	30629178	30628885-30629178	16.0796	0	up
Os10g0151366	AE5'	3116084	3116244	3116084-3116244	26.688	0	up
Os02g0716800	AE5'	29739792	29740890	29739792-29740890	18.9193	0	up	protein NRT1/ PTR FAMILY 7.3
EPlOsAg00000003431	AE5'	16560176	16560272	16560176-16560272	28.7745	0	up
Os05g0418000	AE5'	20481714	20481794	20481714-20481794	25.8194	0	up	guanosine nucleotide diphosphate dissociation inhibitor 2
Os01g0267200	AE5'	9168256	9168337	9168256-9168337	0	43.1212	down	26S proteasome non-ATPase regulatory subunit 14 homolog
Os02g0261100	AE5'	9118439	9118543	9118439-9118543	16.7787	0	up	ubiquitin-conjugating enzyme E2 5B
Os03g0203200	AE5'	5423021	5423423	5423021-5423423	0	27.353	down	probable strigolactone esterase D14
Os05g0287800	AE5'	12456270	12456341	12456270-12456341	23.5109	0	up	phosphatidylinositol:ceramide inositolphosphotransferase-like
Os03g0784400	AE5'	32557681	32557796	32557681-32557796	16.1801	0	up	endoplasmic reticulum-Golgi intermediate compartment protein 3
Os04g0403200	AE5'	19994713	19995136	19994713-19995136	25.9673	0	up	probable BOI-related E3 ubiquitin-protein ligase 2
Os05g0518600	AE5'	25716114	25716215	25716114-25716215	0	15.266	down	alpha,alpha-trehalose-phosphate synthase [UDP-forming] 1
EPlOsAg00000047766	AE5'	28665413	28665868	28665413-28665868	39.934	0	up
Os10g0320400	AE5'	8696330	8696451	8696330-8696451	31.4601	0	up	ATP synthase subunit gamma, mitochondrial
EPlOsAg00000014221	AE5'	5689659	5689750	5689659-5689750	0	41.9578	down
Os08g0536400	AE5'	26820590	26820851	26820590-26820851	0	22.3191	down	cysteine-rich and transmembrane domain-containing protein A
Os01g0260700	AE5'	8762749	8762991	8762749-8762991	15.73	0	up	transcription factor Pur-alpha 1
Os05g0108800	AE5'	493567	493633	493567-493633	119.66	0	up	cytochrome b5
Os01g0328600	AE5'	12651737	12651836	12651737-12651836	0	15.3636	down	uncharacterized LOC4326979
Os07g0618800	AE5'	25542246	25542348	25542246-25542348	0	15.266	down	probable calcium-binding protein CML13
Os05g0533100	AE5'	26466781	26466995	26466781-26466995	0	27.4206	down	translation initiation factor IF-2
Os03g0344100	AE5'	12817534	12817635	12817534-12817635	35.0244	0	up	serine/arginine-rich-splicing factor SR34
Os02g0310200	AE5'	12186292	12186408	12186292-12186408	73.7564	0	up
Os03g0156500	AE5'	3041048	3041201	3041048-3041201	52.8327	0	up	la-related protein 1C
Os12g0236400	AE5'	7478425	7478592	7478425-7478592	27.9645	0	up	adenylate kinase 3
Os01g0886900	AE5'	38537479	38537598	38537479-38537598	17.1945	0	up	protein root UVB sensitive 6
Os02g0782700	AE5'	33200936	33201141	33200936-33201141	89.8327	0	up
Os01g0246700	AE5'	8085261	8085432	8085261-8085432	26.6933	0	up	probable WRKY transcription factor 31
Os03g0367900	AE5'	14433075	14433392	14433075-14433392	0	35.7105	down	pyrrolidone-carboxylate peptidase
Os05g0121600	AE5'	1158103	1158426	1158103-1158426	0	41.8879	down	AP2-like ethylene-responsive transcription factor TOE3
EPlOsAg00000005543	AE5'	29385827	29385910	29385827-29385910	0	16.4268	down
Os03g0432100	AE5'	18157658	18157741	18157658-18157741	0	18.1741	down	pyruvate, phosphate dikinase 2
Os02g0156100	AE5'	3081946	3082127	3081946-3082127	0	17.7338	down	uncharacterized LOC4328349
Os03g0289100	AE5'	10008555	10008739	10008555-10008739	0	21.0437	down	carbon catabolite-derepressing protein kinase
EPlOsAg00000046663	AE5'	21836264	21836369	21836264-21836369	46.491	0	up
EPlOsAg00000025133	AE5'	9592794	9593176	9592794-9593176	0	27.1931	down
Os06g0129400	AE5'	1558008	1558465	1558008-1558465	32.5696	0	up	SPX domain-containing membrane protein Os06g0129400
Os02g0169300	AE5'	3729295	3729555	3729295-3729555	26.1636	0	up	phosphoglycerate kinase, cytosolic
Os02g0708300	AE5'	29287266	29287386	29287266-29287386	25.8194	0	up	RING-box protein 1
EPlOsAg00000047269	AE5'	6002350	6002449	6002350-6002449	18.9491	0	up
EPlOsAg00000013231	AE5'	28080376	28080431	28080376-28080431	0	33.0245	down
Os06g0326700	AE5'	12811136	12811222	12811136-12811222	0	31.9894	down	diacylglycerol O-acyltransferase 2
Os02g0317400	AE5'	12609537	12609654	12609537-12609654	0	17.3772	down	coatomer subunit zeta-2
EPlOsAg00000018068	AE5'	30934210	30934231	30934210-30934231	0	31.3322	down
Os05g0371200	AE5'	17873016	17873183	17873016-17873183	0	25.1004	down	26S proteasome non-ATPase regulatory subunit 14 homolog
Os02g0175100	AE5'	4111724	4111799	4111724-4111799	0	23.9133	down	basic leucine zipper 9
Os06g0153800	AE5'	2771952	2772071	2771952-2772071	0	22.0128	down	proteasome subunit beta type-5-A
EPlOsAg00000003431	AE5'	16560176	16560327	16560176-16560327	37.1963	0	up
Os01g0283100	AE5'	10122809	10122960	10122809-10122960	0	16.5799	down	gamma carbonic anhydrase 1, mitochondrial
Os05g0553700	AE5'	27533172	27533226	27533172-27533226	0	16.2007	down	syntaxin-71
Os06g0181100	AE5'	4011934	4012097	4011934-4012097	16.8436	0	up	uncharacterized LOC4340309
EPlOsAg00000047766	AE5'	28665413	28665730	28665413-28665730	44.0651	0	up
Os07g0655300	AE5'	27548555	27548831	27548555-27548831	22.0325	0	up	BTB/POZ and MATH domain-containing protein 1
Os05g0553700	AE5'	27533172	27533248	27533172-27533248	0	29.909	down	syntaxin-71
Os02g0517531	AE5'	18773588	18773736	18773588-18773736	0	23.8132	down	protein MEI2-like 4
Os09g0505600	AE5'	19564632	19564761	19564632-19564761	0	46.7328	down	proteasome subunit beta type-1
Os06g0630300	AE5'	25498694	25498840	25498694-25498840	0	20.0093	down	protein RDM1
Os02g0782600	AE5'	33195491	33195612	33195491-33195612	0	16.2007	down	phosphoinositide phosphatase SAC3
Os01g0616500	AE5'	24482987	24483053	24482987-24483053	20.8144	0	up	uncharacterized LOC4326653
EPlOsAg00000018728	AE5'	10075486	10075553	10075486-10075553	19.6509	0	up
EPlOsAg00000023991	AE5'	2563564	2563693	2563564-2563693	0	18.3816	down
Os02g0541300	AE5'	20110783	20111014	20110783-20111014	0	15.5776	down	serine decarboxylase 1
Os01g0246700	AE5'	8085261	8085792	8085261-8085792	16.5827	0	up	probable WRKY transcription factor 31
Os03g0646800	AE5'	25036729	25036793	25036729-25036793	0	19.6298	down	DNA-directed RNA polymerase II subunit RPB2
Os08g0395400	AE5'	18770446	18770634	18770446-18770634	0	55.6714	down
EPlOsAg00000000427	AE5'	31507282	31507676	31507282-31507676	35.0909	0	up
EPlOsAg00000000427	AE5'	31513285	31513444	31513285-31513444	0	33.336	down
Os08g0323700	AE5'	14187817	14187978	14187817-14187978	0	17.4469	down	cation-chloride cotransporter 1
EPlOsAg00000025128	AE5'	18152894	18153124	18152894-18153124	0	16.4413	down
Os03g0345700	AE5'	12907221	12907324	12907221-12907324	0	48.2905	down	skin secretory protein xP2
EPlOsAg00000020593	AE5'	20949189	20949395	20949189-20949395	0	21.2388	down
Os06g0183700	AE5'	4181200	4181325	4181200-4181325	0	15.3337	down	uncharacterized LOC4340322
EPlOsAg00000000427	AE5'	31508299	31508435	31508299-31508435	16.1418	0	up
EPlOsAg00000000427	AE5'	31508299	31508451	31508299-31508451	35.0909	0	up
Os07g0197400	AE5'	5277745	5277825	5277745-5277825	16.1801	0	up
EPlOsAg00000018354	AE5'	14822227	14822373	14822227-14822373	0	34.4326	down
EPlOsAg00000000427	AE5'	31507293	31507676	31507293-31507676	16.1418	0	up
Os01g0681900	AE5'	28091845	28092099	28091845-28092099	24.5636	0	up
Os02g0208200	AE5'	6063368	6063466	6063368-6063466	0	15.4338	down	probable splicing factor, arginine/serine-rich 6
Os04g0403300	AE5'	20008154	20008242	20008154-20008242	17.5008	0	up	probable alpha-amylase 2
Os08g0323700	AE5'	14190422	14190670	14190422-14190670	0	16.2007	down	cation-chloride cotransporter 1
EPlOsAg00000021116	AE5'	26559082	26559337	26559082-26559337	0	19.535	down
Os08g0191100	TSS	5334607	5335300	5334607	24.2127	0	up	putative aconitate hydratase, cytoplasmic
Os07g0184300	TSS	4462544	4462735	4462544	196.158	0	up
Os02g0729801	TSS	30382312	30382316	30382312	0	18.07	down
EPlOsAg00000008652	TSS	25483891	25484142	25483891	0	19.0047	down
Os06g0687900	TSS	28694690	28695947	28695947	0	31.8582	down	probable glucuronosyltransferase Os06g0687900
EPlOsAg00000004488	TSS	25844648	25845031	25844648	32.5087	0	up
Os06g0183700	TSS	4183404	4184048	4183404	0	16.7336	down	uncharacterized LOC4340322
Os07g0590700	TSS	24079610	24079668	24079610	0	21.6814	down	arabinogalactan protein 1-like
Os06g0166400	TSS	3334752	3334838	3334838	0	22.3191	down	ethylene-responsive transcription factor RAP2-9
Os04g0411651	TSS	20336608	20336659	20336659	0	16.2611	down
Os01g0948500	TSS	41729463	41729779	41729463	0	62.4935	down	U-box domain-containing protein 43
Os08g0288000	TSS	11404746	11405324	11405324	26.4097	0	up
Os02g0734900	TSS	30658069	30658944	30658944	31.2309	0	up	uncharacterized LOC4330647
Os02g0181300	TSS	4542518	4543180	4543180	40.7054	0	up	probable WRKY transcription factor 40
Os03g0663750	TSS	26070302	26071742	26071742	22.8091	0	up
Os03g0744600	TSS	30563358	30563396	30563358	27.6149	0	up	stem-specific protein TSJT1
Os06g0239200	TSS	7230045	7230552	7230552	38.9012	0	up	uncharacterized LOC4340617
Os06g0728000	TSS	30992966	30993422	30993422	124.442	0	up	DNA-binding protein MNB1B
EPlOsAg00000015396	TSS	16307533	16307820	16307533	154.228	0	up
EPlOsAg00000000427	TSS	31515124	31515468	31515124	0	33.336	down
Os04g0397100	TSS	19607715	19608137	19607715	0	23.9133	down	chaperone protein ClpC1, chloroplastic
Os03g0147400	TSS	2655165	2655719	2655165	0	23.5945	down	putative transporter arsB
Os08g0500700	TSS	24723318	24723816	24723318	16.4291	0	up	heat shock protein 81-1
EPlOsAg00000046255	TSS	29755581	29756153	29756153	0	22.7433	down
Os03g0234350	TSS	7101941	7102726	7102726	22.2454	0	up
Os12g0136500	TSS	1774111	1774794	1774111	59.7741	0	up
Os11g0537400	TSS	19593736	19593880	19593736	0	49.2252	down	respiratory burst oxidase homolog protein B-like
Os05g0455400	TSS	22370741	22371587	22371587	0	21.5606	down	transcription factor ILR3
Os08g0297500	TSS	12043301	12043679	12043679	16.4927	0	up
Os03g0111500	TSS	658599	658879	658879	32.5087	0	up	uncharacterized LOC4331364
Os05g0595100	TSS	29631555	29632286	29632286	52.6715	0	up	UDP-glucose 4-epimerase 1
Os02g0793700	TSS	33726984	33726991	33726991	38.6	0	up	probable steroid-binding protein 3
Os04g0655300	TSS	33417800	33417837	33417837	43.5127	0	up	G-type lectin S-receptor-like serine/threonine-protein kinase SD2-5
Os02g0639300	TSS	25646428	25647084	25647084	18.9491	0	up	CBS domain-containing protein CBSX5
Os04g0418800	TSS	20707903	20709232	20709232	87.4417	0	up	extensin
Os07g0509800	TSS	19413131	19413531	19413131	44.0441	0	up	probable 5'-adenylylsulfate reductase 1, chloroplastic
Os09g0336600	TSS	10226027	10226473	10226473	15.73	0	up
Os06g0687900	TSS	28694441	28695947	28695947	0	19.4495	down	probable glucuronosyltransferase Os06g0687900
Os07g0469600	TSS	16766147	16766612	16766612	0	35.8285	down
Os05g0533100	TSS	26464088	26464580	26464580	0	44.5519	down	translation initiation factor IF-2
Os07g0511100	TSS	19514493	19515236	19515236	38.1016	0	up	spidroin-1
Os07g0511100	TSS	19514782	19515278	19515278	0	53.7406	down	spidroin-1
Os08g0103600	TSS	203647	203842	203647	18.394	0	up	BTB/POZ domain-containing protein At1g21780
Os03g0141200	TSS	2274427	2274628	2274628	36.1436	0	up	beta-amylase 1, chloroplastic
Os01g0685400	TSS	28249631	28250285	28250285	16.1801	0	up	myb-related protein Myb4-like
Os02g0437200	TSS	13951587	13951885	13951587	0	17.2176	down	SNAP25 homologous protein SNAP33
Os03g0321400	TSS	11627593	11627957	11627593	0	17.5364	down	endoplasmic reticulum-Golgi intermediate compartment protein 3
Os02g0717200	TSS	29756011	29756153	29756153	0	37.3048	down	uncharacterized LOC4330527
Os12g0541300	TSS	21648235	21648300	21648300	0	16.2007	down	respiratory burst oxidase homolog protein B
Os02g0439700	TSS	14115723	14117146	14117146	17.8274	0	up	eukaryotic translation initiation factor 4B3
Os07g0469600	TSS	16766148	16766612	16766612	41.5972	0	up
Os07g0462000	TSS	16215784	16215785	16215784	0	31.6266	down	glutamate--cysteine ligase B, chloroplastic
Os03g0606200	TSS	22740464	22740888	22740888	0	37.3862	down	uncharacterized LOC4333416
EPlOsAg00000020593	TSS	20952655	20953092	20952655	0	33.789	down
Os04g0635201	TSS	32337436	32338393	32338393	0	20.917	down
Os03g0568500	TSS	20561216	20561227	20561216	28.9177	0	up	protein FATTY ACID EXPORT 5
EPlOsAg00000018068	TSS	30941766	30942235	30941766	49.8291	0	up
Os02g0127900	TSS	1446795	1447435	1447435	20.2743	0	up	uncharacterized LOC4328170
Os03g0147400	TSS	2655165	2655513	2655165	0	16.8238	down	putative transporter arsB
Os01g0860800	TSS	37269811	37269895	37269895	0	89.2764	down	glucan endo-1,3-beta-glucosidase 14
EPlOsAg00000020593	TSS	20952655	20952948	20952655	17.4778	0	up
Os01g0859300	TSS	37162980	37163489	37163489	19.6509	0	up	ABSCISIC ACID-INSENSITIVE 5-like protein 7
Os06g0696450	TSS	29134602	29134623	29134602	0	84.9552	down
Os08g0295100	TSS	11879368	11879538	11879368	0	29.1508	down	large proline-rich protein bag6-A
Os02g0617900	TSS	24560982	24561157	24561157	0	22.1366	down
Os04g0517100	TSS	25844648	25844900	25844648	0	35.7105	down	myb-related protein Myb4
Os04g0600900	TSS	30321476	30321997	30321476	0	28.3184	down	growth-regulating factor 3
EPlOsAg00000020593	TSS	20952655	20953306	20952655	0	22.9568	down
Os05g0595100	TSS	29631846	29632286	29632286	0	54.8412	down	UDP-glucose 4-epimerase 1
Os11g0155000	TSS	2565169	2565465	2565465	23.96	0	up	mRNA-decapping enzyme-like protein
Os06g0728000	TSS	30992950	30993422	30993422	0	117.972	down	DNA-binding protein MNB1B
Os08g0191100	TSS	5334607	5335020	5334607	16.0796	0	up	putative aconitate hydratase, cytoplasmic
Os08g0513700	TSS	25481907	25482281	25482281	29.9505	0	up	squamosa promoter-binding-like protein 15
Os11g0112050	TSS	563467	563768	563768	0	1246.01	down
Os08g0221300	TSS	7367832	7367927	7367832	16.0796	0	up
Os02g0134400	TSS	1821827	1822074	1822074	34.3891	0	up	L-aspartate oxidase, chloroplastic
Os02g0641300	TSS	25759764	25760103	25760103	0	15.4464	down	transcription factor MYB21
Os03g0336100	TSS	12449139	12449915	12449139	0	49.7397	down	vicilin-like seed storage protein At2g28490
Os06g0687700	TSS	28686868	28687075	28686868	19.3	0	up	T-complex protein 1 subunit eta
EPlOsAg00000018068	TSS	30941766	30942428	30941766	0	29.3337	down
Os10g0465800	TSS	17191167	17191560	17191167	73.0573	0	up	60S ribosomal protein L21-2
Os07g0511100	TSS	19514893	19515080	19515080	58.9527	0	up	spidroin-1
Os06g0116600	TSS	922388	922637	922637	0	15.4464	down	multiple organellar RNA editing factor 2, chloroplastic
Os02g0134400	TSS	1821765	1822074	1822074	0	18.3426	down	L-aspartate oxidase, chloroplastic
Os04g0418800	TSS	20707909	20709232	20709232	0	144.248	down	extensin
Os10g0568900	TSS	22555878	22556084	22556084	17.1945	0	up	haloacid dehalogenase-like hydrolase domain-containing protein Sgpp
Os07g0224000	TSS	6864606	6864723	6864723	29.4155	0	up	60S ribosomal protein L24
Os08g0205800	TSS	6168227	6168502	6168502	34.74	0	up	cysteine-rich and transmembrane domain-containing protein A
Os06g0221200	TSS	6249611	6249627	6249627	0	36.0416	down	annexin D1
Os02g0122000	TSS	1162029	1162030	1162029	0	18.493	down	histone deacetylase complex subunit SAP18
Os05g0455400	TSS	22370737	22371587	22371587	0	18.6931	down	transcription factor ILR3
Os12g0225100	TSS	6806794	6806794	6806794	0	19.1307	down	la-related protein 6B
EPlOsAg00000049205	TSS	20126908	20127585	20126908	31.4601	0	up
Os01g0948600	TSS	41729463	41729788	41729463	0	91.0694	down
Os08g0465800	TSS	22882728	22883002	22882728	0	20.406	down	glutamate decarboxylase 1
Os01g0391100	TSS	16541882	16542324	16541882	0	15.9422	down
Os01g0565900	TSS	21630994	21631274	21631274	0	26.1703	down	protein transport protein Sec61 subunit beta
EPlOsAg00000007943	TSS	21707116	21707549	21707116	27.9645	0	up
Os03g0595200	TSS	22147938	22148157	22148157	0	16.9785	down	uncharacterized LOC4333369
Os02g0489550	TSS	17047229	17047391	17047229	0	21.0437	down	probable UDP-N-acetylglucosamine--peptide N-acetylglucosaminyltransferase SEC
EPlOsAg00000025317	TSS	22740560	22740888	22740888	56.2786	0	up
Os01g0332900	TSS	12924580	12924616	12924580	0	28.696	down	prostatic spermine-binding protein
EPlOsAg00000047332	TSS	8105268	8105338	8105268	0	15.6234	down
Os01g0332900	TSS	12924718	12924778	12924718	0	16.8238	down	prostatic spermine-binding protein
Os07g0184300	TSS	4462544	4462757	4462544	0	219.468	down
EPlOsAg00000000296	TSS	11191670	11192143	11192143	0	26.7829	down
EPlOsAg00000048008	TSS	24994351	24994490	24994351	0	27.105	down
Os07g0620500	TSS	25649887	25649993	25649993	0	48.5918	down	dolichyl-diphosphooligosaccharide--protein glycosyltransferase subunit 4A
Os06g0566100	TSS	21818261	21818772	21818772	21.6883	0	up	heterogeneous nuclear ribonucleoprotein 1
EPlOsAg00000013698	TSS	24938140	24938390	24938140	20.6555	0	up
Os06g0506600	TSS	18017588	18017991	18017588	52.6715	0	up	ubiquitin-conjugating enzyme E2-17 kDa
EPlOsAg00000025254	TSS	35258115	35258226	35258115	47.3727	0	up
EPlOsAg00000018354	TSS	14824349	14825944	14824349	21.7563	0	up
Os03g0831200	TSS	34912588	34912635	34912635	0	22.3191	down	GATA transcription factor 16
Os02g0513000	TSS	18449604	18449616	18449616	16.7787	0	up	serine/threonine-protein kinase PBS1
EPlOsAg00000009134	TSS	4542589	4543180	4543180	27.8849	0	up
Os04g0600900	TSS	30321476	30322000	30321476	38.1016	0	up	growth-regulating factor 3
EPlOsAg00000007943	TSS	21707116	21707383	21707116	0	44.3193	down
Os02g0124800	TSS	1292042	1292379	1292042	17.9014	0	up	uncharacterized LOC107280196
Os12g0541300	TSS	21648249	21648515	21648515	31.3275	0	up	respiratory burst oxidase homolog protein B
Os02g0822200	TSS	35298956	35298999	35298999	0	26.3876	down	ubiquitin carboxyl-terminal hydrolase isozyme L5
Os04g0655300	TSS	33417689	33417837	33417837	0	44.3193	down	G-type lectin S-receptor-like serine/threonine-protein kinase SD2-5
EPlOsAg00000015396	TSS	16307533	16307810	16307533	0	122.436	down
Os04g0447100	TSS	22305669	22305802	22305802	22.022	0	up	putative lipoxygenase 5
Os09g0336600	TSS	10226026	10226473	10226473	0	18.3816	down
Os09g0556300	TSS	22104578	22104757	22104757	32.016	0	up
Os07g0197400	TSS	5276946	5277634	5277634	39.5675	0	up
EPlOsAg00000017319	TSS	31418363	31418399	31418399	16.4927	0	up
Os09g0536700	TSS	21113547	21114330	21113547	37.053	0	up	protein NUCLEAR FUSION DEFECTIVE 4
Os09g0518000	TSS	20213911	20215110	20215110	0	19.3162	down	crocetin glucosyltransferase 2
Os07g0224000	TSS	6864631	6864723	6864723	0	35.5169	down	60S ribosomal protein L24
Os11g0536400	TSS	19533899	19533976	19533976	23.7538	0	up
Os09g0455000	TSS	17092603	17095146	17095146	23.7538	0	up
EPlOsAg00000049205	TSS	20126908	20127337	20126908	34.7701	0	up
Os06g0687900	TSS	28694183	28695947	28695947	0	15.8891	down	probable glucuronosyltransferase Os06g0687900
Os01g0639900	TSS	25700057	25700396	25700396	0	18.493	down	carbonic anhydrase, chloroplastic
Os04g0631100	TSS	32137257	32137887	32137887	20.3527	0	up	organic cation/carnitine transporter 4
Os12g0225100	TSS	6806455	6806587	6806455	22.7212	0	up	la-related protein 6B
Os03g0136200	TSS	2003044	2004539	2004539	17.8274	0	up	24-methylenesterol C-methyltransferase 2
Os03g0571800	TSS	20796625	20796627	20796627	0	25.8264	down
EPlOsAg00000046874	TSS	24819851	24819966	24819966	21.3635	0	up
Os06g0687700	TSS	28686868	28687490	28686868	0	19.9393	down	T-complex protein 1 subunit eta
Os07g0469600	TSS	16766273	16766612	16766612	51.2327	0	up
Os05g0274900	TSS	11248242	11248449	11248449	39.934	0	up	60S ribosomal protein L15
Os10g0467600	TSS	17258703	17258733	17258733	0	31.1552	down	eukaryotic translation initiation factor isoform 4E-2
Os01g0666900	TSS	27268336	27268489	27268336	88.0781	0	up
EPlOsAg00000018357	TSS	149282	149548	149548	19.2256	0	up
Os11g0483600	TSS	17010482	17010498	17010498	20.9734	0	up	uncharacterized LOC4350522
Os03g0345700	TSS	12907615	12907759	12907615	0	59.5064	down	skin secretory protein xP2
Os02g0639300	TSS	25646310	25647084	25647084	0	31.7783	down	CBS domain-containing protein CBSX5
Os12g0268100	TSS	9580088	9581524	9581524	0	24.135	down
EPlOsAg00000018825	TSS	2296594	2297950	2296594	0	82.7026	down
Os04g0399000	TSS	19712699	19712825	19712825	0	135.213	down	40S ribosomal protein S27-like
Os09g0536800	TSS	21113813	21113862	21113862	183.49	0	up
Os04g0397100	TSS	19607715	19607880	19607715	0	30.5321	down	chaperone protein ClpC1, chloroplastic
Os01g0565900	TSS	21631147	21631274	21631274	27.3709	0	up	protein transport protein Sec61 subunit beta
Os08g0422600	TSS	20252022	20252108	20252022	0	21.0437	down	mediator-associated protein 2
Os02g0695700	TSS	28581495	28581900	28581900	0	28.3184	down	uncharacterized LOC4330399
Os08g0191100	TSS	5334607	5334970	5334607	27.5407	0	up	putative aconitate hydratase, cytoplasmic
Os06g0598900	TSS	23618743	23618774	23618743	0	16.5799	down	serine-threonine kinase receptor-associated protein
Os01g0819400	TSS	34937820	34937947	34937947	0	16.2611	down	ubiquitin-conjugating enzyme E2-17 kDa
Os08g0535501	TSS	26745213	26745640	26745640	37.053	0	up
EPlOsAg00000024314	TSS	2194090	2194292	2194292	0	20.5952	down
Os02g0250400	TSS	8501816	8502154	8502154	56.6281	0	up	GDSL esterase/lipase At5g45910
Os07g0298900	TSS	11741013	11741159	11741013	0	23.1696	down	uncharacterized LOC4342974
EPlOsAg00000007478	TSS	12425978	12426334	12426334	0	16.0427	down
Os04g0399000	TSS	19712738	19712825	19712825	124.222	0	up	40S ribosomal protein S27-like
Os06g0506600	TSS	18017588	18018107	18017588	66.4157	0	up	ubiquitin-conjugating enzyme E2-17 kDa
Os02g0122000	TSS	1161180	1161271	1161180	21.3229	0	up	histone deacetylase complex subunit SAP18
Os08g0505300	TSS	24994351	24994489	24994351	0	22.2042	down	60S ribosomal protein L31
Os08g0465800	TSS	22882728	22883226	22882728	0	15.266	down	glutamate decarboxylase 1
Os11g0537400	TSS	19593736	19593844	19593736	0	49.4208	down	respiratory burst oxidase homolog protein B-like
Os07g0298900	TSS	11741013	11741160	11741013	64.3763	0	up	uncharacterized LOC4342974
Os02g0601100	TSS	23517383	23517563	23517383	22.0325	0	up	cytosolic Fe-S cluster assembly factor NBP35
Os07g0224000	TSS	6864634	6864723	6864723	0	38.5801	down	60S ribosomal protein L24
EPlOsAg00000018613	TSS	1215747	1216645	1216645	31.4601	0	up
Os01g0711100	TSS	29544538	29545322	29545322	0	18.6787	down	probable mitochondrial-processing peptidase subunit beta
Os03g0169900	TSS	3750392	3750565	3750392	24.0981	0	up	uncharacterized LOC4331768
Os04g0655300	TSS	33417653	33417837	33417837	0	25.744	down	G-type lectin S-receptor-like serine/threonine-protein kinase SD2-5
Os03g0336100	TSS	12449630	12449630	12449630	0	23.8132	down	vicilin-like seed storage protein At2g28490
EPlOsAg00000003260	TSS	7104516	7104783	7104516	68.7781	0	up
Os01g0119050	TSS	1093100	1093522	1093100	0	35.49	down
EPlOsAg00000024167	TSS	26247499	26248316	26248316	0	16.5122	down
Os03g0382350	TSS	15159888	15160473	15160473	16.1801	0	up
Os02g0250400	TSS	8501192	8502154	8502154	0	54.2035	down	GDSL esterase/lipase At5g45910
Os07g0224000	TSS	6864613	6864723	6864723	0	28.962	down	60S ribosomal protein L24
EPlOsAg00000031605	TSS	1871222	1871228	1871222	0	19.6278	down
EPlOsAg00000003261	TSS	22692632	22692875	22692875	0	21.8824	down
Os05g0455400	TSS	22370750	22371587	22371587	0	22.3191	down	transcription factor ILR3
EPlOsAg00000014438	TSS	21355224	21355642	21355642	17.9014	0	up
Os02g0755400	TSS	31783298	31783386	31783386	18.9491	0	up	probable RNA-binding protein ARP1
EPlOsAg00000008652	TSS	25484205	25484619	25484205	16.4927	0	up
Os03g0606200	TSS	22740547	22740888	22740888	70.573	0	up	uncharacterized LOC4333416
Os01g0612600	TSS	24285116	24285379	24285116	22.0325	0	up	uncharacterized LOC4325319
Os02g0717200	TSS	29755817	29756153	29756153	0	42.7994	down	uncharacterized LOC4330527
Os10g0440500	TSS	15826985	15827328	15827328	92.9908	0	up	cylicin-2
Os03g0336100	TSS	12449139	12450235	12449139	41.0563	0	up	vicilin-like seed storage protein At2g28490
Os12g0541300	TSS	21648250	21648300	21648300	0	18.8118	down	respiratory burst oxidase homolog protein B
Os08g0544500	TSS	2558009	2558201	2558201	0	15.8891	down	probable protein NAP1
Os11g0230400	TSS	6925403	6925564	6925564	0	541.267	down	putative serpin-Z6A
Os07g0469600	TSS	16766280	16766612	16766612	0	80.6676	down
EPlOsAg00000012653	TSS	29559285	29561648	29561648	16.7787	0	up
EPlOsAg00000008655	TSS	2191943	2191943	2191943	0	43.6172	down
Os01g0948600	TSS	41729463	41729814	41729463	27.1964	0	up
Os10g0412100	TSS	14362234	14362434	14362234	21.166	0	up	carbon catabolite repressor protein 4 homolog 1
Os07g0469600	TSS	16766301	16766612	16766612	88.1302	0	up
Os02g0465000	TSS	15626054	15626146	15626146	0	16.5122	down
EPlOsAg00000020815	TSS	25649928	25649993	25649993	41.2476	0	up
Os03g0141000	TSS	2264881	2265240	2265240	0	124.987	down	60S ribosomal protein L21-2
Os08g0191100	TSS	5334607	5335294	5334607	0	24.6126	down	putative aconitate hydratase, cytoplasmic
Os04g0635450	TSS	32337480	32338393	32338393	0	15.5776	down
Os11g0230400	TSS	6925373	6925564	6925564	388.105	0	up	putative serpin-Z6A
Os02g0122000	TSS	1161180	1161389	1161180	0	19.9516	down	histone deacetylase complex subunit SAP18
Os10g0184300	TSS	5780889	5781029	5781029	0	29.1854	down	V-type proton ATPase subunit a3
Os05g0121600	TSS	1157542	1157571	1157542	0	71.1023	down	AP2-like ethylene-responsive transcription factor TOE3
EPlOsAg00000036416	TSS	20031109	20031726	20031109	34.2565	0	up
Os01g0819400	TSS	34937717	34937819	34937819	0	20.2734	down	ubiquitin-conjugating enzyme E2-17 kDa
Os02g0717300	TSS	29755914	29756153	29756153	44.4093	0	up	outer envelope pore protein 16-3, chloroplastic/mitochondrial
Os01g0948600	TSS	41729463	41729829	41729463	118.256	0	up
Os02g0617900	TSS	24561013	24561157	24561157	16.0796	0	up
EPlOsAg00000047332	TSS	8105268	8105431	8105268	0	16.5122	down
EPlOsAg00000004488	TSS	25844648	25845242	25844648	0	25.744	down
Os07g0659100	TSS	27777873	27778018	27777873	0	15.7682	down	ankyrin repeat domain-containing protein 2A
Os01g0141000	TSS	2202257	2202715	2202715	49.229	0	up	AP2/ERF and B3 domain-containing protein Os01g0141000
EPlOsAg00000003260	TSS	7104516	7104767	7104516	0	80.45	down
EPlOsAg00000004488	TSS	25844648	25845176	25844648	19.6509	0	up
Os11g0701500	TSS	28739529	28739869	28739869	0	15.9422	down	xylanase inhibitor protein 2-like
Os06g0506600	TSS	18017588	18017925	18017588	88.429	0	up	ubiquitin-conjugating enzyme E2-17 kDa
Os04g0418800	TSS	20707894	20709232	20709232	0	93.7402	down	extensin
EPlOsAg00000007943	TSS	21707116	21707340	21707116	30.5291	0	up
Os08g0205800	TSS	6168316	6168502	6168502	0	41.4497	down	cysteine-rich and transmembrane domain-containing protein A
Os05g0149600	TSS	2840518	2840884	2840518	0	22.9568	down	cullin-1
Os07g0446600	TSS	15282580	15282858	15282580	0	27.105	down	uncharacterized LOC4343112
Os02g0105800	TSS	318397	318510	318397	0	30.5321	down	uncharacterized LOC4328015
Os06g0166400	TSS	3334743	3334838	3334838	0	17.4469	down	ethylene-responsive transcription factor RAP2-9
Os12g0603800	TSS	25462450	25463018	25463018	22.022	0	up	calmodulin-like protein 5
Os02g0181300	TSS	4542659	4543180	4543180	0	29.5974	down	probable WRKY transcription factor 40
Os06g0687700	TSS	28686868	28687076	28686868	20.3113	0	up	T-complex protein 1 subunit eta
Os12g0173366	TSS	3718937	3719014	3719014	131.084	0	up	protein transport protein Sec61 subunit beta
Os11g0638700	TSS	25252235	25252578	25252235	16.5244	0	up	uncharacterized LOC9271272
EPlOsAg00000036416	TSS	20031109	20031703	20031109	0	29.3337	down
Os02g0717200	TSS	29755909	29756153	29756153	35.6547	0	up	uncharacterized LOC4330527
Os06g0724800	TSS	30799287	30799346	30799346	0	18.3426	down	transcription factor bHLH93
Os06g0142350	TSS	2209380	2209640	2209380	0	88.8168	down	early nodulin-93
Os02g0162500	TSS	3360625	3360630	3360625	0	27.353	down	40S ribosomal protein S14
Os08g0452900	TSS	22159137	22159773	22159773	19.2785	0	up	chaperone protein DnaJ-like
Os04g0589500	TSS	29799855	29799952	29799952	0	20.2509	down	uncharacterized LOC4336812
EPlOsAg00000000427	TSS	31513281	31513281	31513281	35.0909	0	up
Os08g0422600	TSS	20253638	20253725	20253638	16.4291	0	up	mediator-associated protein 2
EPlOsAg00000018357	TSS	149241	149241	149241	0	35.8285	down
EPlOsAg00000007478	TSS	12425969	12426334	12426334	16.2467	0	up
Os02g0208300	TSS	6069021	6069491	6069491	25.4751	0	up	ABC transporter G family member 39
EPlOsAg00000043616	TSS	1546291	1546353	1546353	32.2836	0	up
Os05g0149600	TSS	2840518	2840931	2840518	0	22.8478	down	cullin-1
Os02g0696500	TSS	28622078	28622089	28622089	0	15.3045	down	probable xyloglucan endotransglucosylase/hydrolase protein 30
Os04g0397601	TSS	19712732	19712825	19712825	0	69.5088	down
Os01g0639900	TSS	25700105	25700396	25700396	44.2145	0	up	carbonic anhydrase, chloroplastic
Os08g0205800	TSS	6168220	6168502	6168502	0	38.616	down	cysteine-rich and transmembrane domain-containing protein A
Os01g0819400	TSS	34916558	34916606	34916606	0	45.175	down	ubiquitin-conjugating enzyme E2-17 kDa
Os05g0459900	TSS	22596415	22596454	22596454	185.265	0	up	60S ribosomal protein L36-3
EPlOsAg00000000427	TSS	31515124	31515632	31515124	0	28.6402	down
EPlOsAg00000047766	TSS	28667022	28667353	28667353	32.9854	0	up
Os01g0572700	TSS	22033577	22034004	22033577	23.8019	0	up	calumenin-B
Os05g0149600	TSS	2840518	2840848	2840518	22.4582	0	up	cullin-1
Os03g0147400	TSS	2655165	2655489	2655165	56.4963	0	up	putative transporter arsB
Os04g0397100	TSS	19607715	19607901	19607715	25.8194	0	up	chaperone protein ClpC1, chloroplastic
Os03g0744600	TSS	30563358	30563398	30563358	28.5735	0	up	stem-specific protein TSJT1
EPlOsAg00000013951	TSS	25252235	25252359	25252235	0	16.7336	down
Os08g0465800	TSS	22882728	22883092	22882728	22.1073	0	up	glutamate decarboxylase 1
Os04g0399000	TSS	19712629	19712825	19712825	0	62.4935	down	40S ribosomal protein S27-like
Os03g0263700	TSS	8667998	8668085	8668085	17.9014	0	up	selenoprotein K
Os06g0133000	TSS	1769168	1769183	1769183	0	15.266	down	granule-bound starch synthase 1, chloroplastic/amyloplastic
EPlOsAg00000018357	TSS	149279	149548	149548	0	20.0872	down
Os05g0314700	TSS	14494224	14494321	14494224	22.0325	0	up	uncharacterized LOC4338386
Os04g0418800	TSS	20707913	20709232	20709232	0	108.447	down	extensin
Os05g0149600	TSS	2840518	2840924	2840518	0	25.5472	down	cullin-1
Os10g0573700	TSS	22783862	22784432	22783862	0	19.6278	down	mitochondrial carnitine/acylcarnitine carrier-like protein
EPlOsAg00000013698	TSS	24937562	24937586	24937562	42.8109	0	up
Os06g0687700	TSS	28686868	28686959	28686868	16.4291	0	up	T-complex protein 1 subunit eta
Os04g0639100	TSS	32478683	32478928	32478928	19.2785	0	up	uncharacterized LOC9267479
Os03g0557900	TSS	19742751	19743147	19743147	0	95.9579	down
Os08g0452900	TSS	22159146	22159773	22159773	18.876	0	up	chaperone protein DnaJ-like
Os08g0205800	TSS	6168306	6168502	6168502	74.805	0	up	cysteine-rich and transmembrane domain-containing protein A
Os06g0506600	TSS	18017588	18018452	18017588	0	27.1018	down	ubiquitin-conjugating enzyme E2-17 kDa
Os06g0506600	TSS	18017588	18017983	18017588	0	60.1766	down	ubiquitin-conjugating enzyme E2-17 kDa
Os07g0298900	TSS	11741013	11741390	11741013	0	16.5122	down	uncharacterized LOC4342974
Os05g0459900	TSS	22596396	22596454	22596454	0	127.736	down	60S ribosomal protein L36-3
Os07g0490800	TSS	18257673	18258056	18257673	0	16.7336	down	COP9 signalosome complex subunit 7
Os02g0250400	TSS	8501790	8502154	8502154	0	76.9533	down	GDSL esterase/lipase At5g45910
Os07g0244300	TSS	8075642	8075755	8075755	0	15.266	down	transmembrane protein 184A
Os04g0608500	TSS	30804551	30804871	30804551	0	18.6931	down
Os11g0112000	TSS	564064	564064	564064	0	325.105	down	uncharacterized LOC9269768
Os03g0568500	TSS	20561168	20561215	20561168	20.7036	0	up	protein FATTY ACID EXPORT 5
Os08g0544500	TSS	2557987	2558201	2558201	0	17.0554	down	probable protein NAP1
EPlOsAg00000008652	TSS	25483891	25484122	25483891	30.4114	0	up
Os04g0608500	TSS	30804551	30804839	30804551	16.1801	0	up
Os01g0948200	TSS	41711676	41711948	41711948	17.1945	0	up	scarecrow-like protein 3
Os10g0440500	TSS	15827014	15827328	15827328	88.8187	0	up	cylicin-2
Os04g0608500	TSS	30804551	30804848	30804551	0	17.0554	down
Os04g0411651	TSS	20338886	20339067	20339067	28.2292	0	up
Os05g0533100	TSS	26464093	26464580	26464580	35.4418	0	up	translation initiation factor IF-2
Os08g0191100	TSS	5334607	5334986	5334607	0	19.308	down	putative aconitate hydratase, cytoplasmic
EPlOsAg00000020593	TSS	20952655	20952931	20952655	16.4927	0	up
Os03g0336100	TSS	12450163	12450239	12450163	37.7521	0	up	vicilin-like seed storage protein At2g28490
Os01g0109700	TSS	523002	523658	523002	20.9998	0	up	paired amphipathic helix protein Sin3-like 3
Os09g0518000	TSS	20213809	20215110	20215110	18.2473	0	up	crocetin glucosyltransferase 2
Os03g0147400	TSS	2655165	2655658	2655165	0	15.7682	down	putative transporter arsB
Os02g0802575	TSS	34210733	34211593	34211593	0	15.266	down
EPlOsAg00000013227	TSS	13481789	13482212	13482212	38.0856	0	up
Os10g0440500	TSS	15826706	15827328	15827328	69.9113	0	up	cylicin-2
Os05g0149600	TSS	2840518	2840861	2840518	23.0707	0	up	cullin-1
Os02g0477100	TSS	16349536	16350263	16349536	0	29.9274	down
Os12g0105975	TSS	318457	318662	318457	29.1254	0	up
Os11g0312340	TSS	12077206	12077319	12077319	31.5818	0	up	protein KTI12 homolog
EPlOsAg00000017469	TSS	2286286	2287052	2287052	0	31.7104	down
Os09g0518000	TSS	20214224	20215110	20215110	0	21.8824	down	crocetin glucosyltransferase 2
Os02g0437200	TSS	13951587	13951741	13951587	20.2743	0	up	SNAP25 homologous protein SNAP33
Os01g0805900	TSS	34168153	34168185	34168185	0	20.5624	down	tubulin beta-4 chain
Os03g0136800	TSS	2022011	2022016	2022011	28.7745	0	up	pre-mRNA-splicing factor cwf23
Os03g0141200	TSS	2274611	2274628	2274628	0	23.6779	down	beta-amylase 1, chloroplastic
Os07g0405700	TSS	12458316	12458743	12458743	0	16.7336	down
Os03g0169900	TSS	3750392	3750615	3750392	22.4582	0	up	uncharacterized LOC4331768
EPlOsAg00000000427	TSS	31515124	31515445	31515124	16.1418	0	up
Os03g0147400	TSS	2655165	2655574	2655165	24.0981	0	up	putative transporter arsB
Os02g0510200	TSS	18236112	18238163	18238163	21.6725	0	up	acetolactate synthase 1, chloroplastic
Os02g0181300	TSS	4542631	4543180	4543180	31.4601	0	up	probable WRKY transcription factor 40
Os11g0423200	TSS	13282856	13284116	13282856	23.7538	0	up
Os07g0641800	TSS	26711649	26711983	26711649	18.9491	0	up	uncharacterized LOC4344072
Os06g0248500	TSS	7710293	7710296	7710296	0	35.7198	down	U-box domain-containing protein 21
Os07g0469600	TSS	16766234	16766612	16766612	0	52.4534	down
Os06g0687700	TSS	28686868	28687311	28686868	0	21.0437	down	T-complex protein 1 subunit eta
Os06g0687900	TSS	28694389	28695947	28695947	19.9247	0	up	probable glucuronosyltransferase Os06g0687900
EPlOsAg00000003260	TSS	7104516	7104784	7104516	0	67.595	down
Os02g0327000	TSS	13172949	13173136	13173136	17.8964	0	up	GTPase activating protein 1
Os06g0239200	TSS	7230073	7230690	7230690	39.4999	0	up	uncharacterized LOC4340617
Os10g0411800	TSS	14330689	14331151	14331151	61.0581	0	up	40S ribosomal protein S17-3
Os06g0256300	TSS	8152643	8152704	8152704	20.7036	0	up	uncharacterized LOC4340676
Os02g0181300	TSS	4542412	4543180	4543180	0	34.4352	down	probable WRKY transcription factor 40
Os01g0565900	TSS	21630958	21631274	21631274	24.7866	0	up	protein transport protein Sec61 subunit beta
Os08g0452900	TSS	22159098	22159773	22159773	19.3	0	up	chaperone protein DnaJ-like
EPlOsAg00000009911	TSS	31000606	31000622	31000622	636.192	0	up
Os01g0840700	TSS	36085617	36085767	36085617	47.8519	0	up	60S ribosomal protein L36-3
EPlOsAg00000022090	TSS	30906679	30907384	30906679	22.4582	0	up
Os05g0533100	TSS	26464555	26464580	26464580	36.3539	0	up	translation initiation factor IF-2
Os03g0141200	TSS	2272953	2272966	2272966	59.075	0	up	beta-amylase 1, chloroplastic
EPlOsAg00000047766	TSS	28667074	28667353	28667353	0	39.2596	down
Os06g0728000	TSS	30992818	30993422	30993422	109.133	0	up	DNA-binding protein MNB1B
Os01g0948600	TSS	41729463	41729773	41729463	117.8	0	up
Os04g0397100	TSS	19607715	19607894	19607715	0	20.2734	down	chaperone protein ClpC1, chloroplastic
EPlOsAg00000013227	TSS	13481719	13482212	13482212	0	50.5226	down
Os02g0439700	TSS	14115694	14117146	14117146	0	19.6298	down	eukaryotic translation initiation factor 4B3
Os04g0517100	TSS	25844648	25844875	25844648	42.3438	0	up	myb-related protein Myb4
EPlOsAg00000017319	TSS	31418375	31418399	31418399	0	18.9862	down
Os08g0500700	TSS	24723318	24723538	24723318	21.0545	0	up	heat shock protein 81-1
Os06g0286375	TSS	10372174	10372365	10372365	73.34	0	up	uncharacterized LOC9270755
Os04g0510900	TSS	25556092	25556458	25556092	0	37.0747	down	peroxygenase
Os08g0439150	TSS	21355255	21355642	21355642	0	18.9862	down	DCN1-like protein 4
Os09g0492700	TSS	19075214	19075549	19075549	20.6238	0	up	3-hydroxy-3-methylglutaryl-coenzyme A reductase 3-like
Os05g0533100	TSS	26464091	26464580	26464580	0	70.22	down	translation initiation factor IF-2
EPlOsAg00000024167	TSS	26247521	26248316	26248316	16.4291	0	up
Os02g0802575	TSS	34210733	34211115	34211115	23.5109	0	up
Os08g0395400	TSS	18771197	18771526	18771197	0	63.3946	down
EPlOsAg00000000296	TSS	11191653	11192143	11192143	27.7218	0	up
Os02g0489550	TSS	17047229	17047390	17047229	0	16.5122	down	probable UDP-N-acetylglucosamine--peptide N-acetylglucosaminyltransferase SEC
Os04g0667800	TSS	34090393	34090534	34090393	180.047	0	up	ubiquitin-conjugating enzyme E2 28
Os10g0568900	TSS	22555845	22556084	22556084	0	18.07	down	haloacid dehalogenase-like hydrolase domain-containing protein Sgpp
EPlOsAg00000020815	TSS	25649925	25649993	25649993	39.2854	0	up
Os03g0102000	TSS	145724	145724	145724	0	15.8891	down	uncharacterized LOC4331293
EPlOsAg00000008676	TSS	28106157	28106200	28106157	56.1141	0	up
EPlOsAg00000003261	TSS	22692643	22692875	22692875	0	37.9425	down
EPlOsAg00000008652	TSS	25483891	25484119	25483891	32.016	0	up
EPlOsAg00000040714	TSS	18152432	18152583	18152583	54.04	0	up
EPlOsAg00000015396	TSS	16307533	16307782	16307533	130.889	0	up
Os06g0286375	TSS	10372170	10372365	10372365	0	46.9828	down	uncharacterized LOC9270755
Os01g0819400	TSS	34937727	34937819	34937819	22.0325	0	up	ubiquitin-conjugating enzyme E2-17 kDa
Os02g0601100	TSS	23517383	23517681	23517383	0	17.8553	down	cytosolic Fe-S cluster assembly factor NBP35
Os02g0510200	TSS	18236148	18237718	18237718	18.9342	0	up	acetolactate synthase 1, chloroplastic
EPlOsAg00000015396	TSS	16307533	16307843	16307533	85.6413	0	up
EPlOsAg00000018685	TSS	29631619	29632286	29632286	32.2836	0	up
Os09g0336600	TSS	10226030	10226473	10226473	0	16.2611	down
Os08g0532350	TSS	26534975	26534983	26534983	0	307.366	down
Os06g0156400	TSS	2884670	2885424	2884670	35.7927	0	up	GDSL esterase/lipase At5g45920
Os02g0695700	TSS	28581491	28581900	28581900	31.2309	0	up	uncharacterized LOC4330399
Os02g0124800	TSS	1292042	1292205	1292042	0	17.5364	down	uncharacterized LOC107280196
Os02g0124800	TSS	1290315	1290365	1290315	18.59	0	up	uncharacterized LOC107280196
EPlOsAg00000013227	TSS	13481787	13482212	13482212	0	66.2758	down
Os10g0440500	TSS	15826635	15827328	15827328	0	45.052	down	cylicin-2
Os02g0124800	TSS	1292042	1292195	1292042	21.0545	0	up	uncharacterized LOC107280196
EPlOsAg00000004488	TSS	25844648	25845117	25844648	0	26.1703	down
Os05g0274900	TSS	11248239	11248449	11248449	25.8672	0	up	60S ribosomal protein L15
EPlOsAg00000018354	TSS	14824349	14825881	14824349	0	30.571	down
Os01g0612600	TSS	24285121	24285306	24285121	0	20.0872	down	uncharacterized LOC4325319
Os02g0124800	TSS	1292042	1292198	1292042	17.8274	0	up	uncharacterized LOC107280196
Os02g0750701	TSS	31536838	31536838	31536838	0	97.8272	down
Os04g0418800	TSS	20707902	20709232	20709232	91.2342	0	up	extensin
Os07g0585100	TSS	23753968	23754111	23754111	18.5265	0	up	putative MO25-like protein At5g47540
Os02g0510200	TSS	18236108	18237718	18237718	0	16.2611	down	acetolactate synthase 1, chloroplastic
Os05g0595100	TSS	29631880	29632286	29632286	86.3404	0	up	UDP-glucose 4-epimerase 1
Os06g0156400	TSS	2884670	2885449	2884670	28.2292	0	up	GDSL esterase/lipase At5g45920
Os10g0440500	TSS	15826981	15827328	15827328	0	39.8555	down	cylicin-2
Os04g0600900	TSS	30321476	30321847	30321476	52.2854	0	up	growth-regulating factor 3
Os01g0655800	TSS	26629118	26629175	26629175	17.7604	0	up	long chain acyl-CoA synthetase 4
Os01g0565900	TSS	21631128	21631274	21631274	0	40.0329	down	protein transport protein Sec61 subunit beta
Os08g0323700	TSS	14195175	14195745	14195175	0	21.1855	down	cation-chloride cotransporter 1
Os08g0395400	TSS	18771197	18771616	18771197	0	47.979	down
Os03g0382350	TSS	15160114	15160473	15160473	15.7909	0	up
Os02g0124800	TSS	1292042	1292214	1292042	0	16.5122	down	uncharacterized LOC107280196
Os02g0601100	TSS	23517383	23517590	23517383	21.3229	0	up	cytosolic Fe-S cluster assembly factor NBP35
Os12g0225100	TSS	6806455	6806586	6806455	0	17.7585	down	la-related protein 6B
EPlOsAg00000047766	TSS	28667068	28667353	28667353	0	37.6978	down
Os02g0806350	TSS	34411528	34413405	34411528	23.2914	0	up
EPlOsAg00000008676	TSS	28057822	28058071	28057822	16.4291	0	up
Os01g0819400	TSS	34937821	34937947	34937947	0	17.0554	down	ubiquitin-conjugating enzyme E2-17 kDa
Os12g0137100	TSS	1796350	1796360	1796350	22.3716	0	up	probable calcium-binding protein CML49
Os06g0133000	TSS	1769147	1769183	1769183	22.1589	0	up	granule-bound starch synthase 1, chloroplastic/amyloplastic
EPlOsAg00000033251	TSS	11740851	11740860	11740860	0	20.5952	down
Os08g0524600	TSS	26090834	26090969	26090969	37.6885	0	up	60S ribosomal protein L32-1
EPlOsAg00000047332	TSS	8105268	8105715	8105268	17.8274	0	up
Os04g0631100	TSS	32137270	32137887	32137887	0	16.5799	down	organic cation/carnitine transporter 4
Os02g0710300	TSS	29421416	29421747	29421747	0	17.699	down	putative transcription factor bHLH086
Os06g0133000	TSS	1769174	1769183	1769183	0	17.0554	down	granule-bound starch synthase 1, chloroplastic/amyloplastic
EPlOsAg00000036416	TSS	20031109	20031267	20031109	65.269	0	up
Os05g0533100	TSS	26464481	26464580	26464580	29.6062	0	up	translation initiation factor IF-2
Os10g0465800	TSS	17189845	17190422	17189845	0	55.7977	down	60S ribosomal protein L21-2
Os07g0686300	TSS	29269686	29270396	29269686	0	42.371	down	RING-H2 finger protein ATL45
EPlOsAg00000047332	TSS	8105268	8105422	8105268	20.0018	0	up
Os03g0225600	TSS	6581045	6581531	6581531	0	16.09	down	conserved oligomeric Golgi complex subunit 6
Os05g0140500	TSS	2331682	2331720	2331720	0	17.5364	down	RNA-binding protein 8A
Os06g0542100	TSS	20374175	20374448	20374448	0	19.1307	down	polyadenylate-binding protein-interacting protein 8-like
Os11g0130100	TSS	1389366	1389504	1389366	19.2256	0	up	regulation of nuclear pre-mRNA domain-containing protein 2
Os09g0518000	TSS	20214229	20215110	20215110	27.5407	0	up	crocetin glucosyltransferase 2
Os01g0915300	TSS	39890481	39890825	39890481	18.59	0	up
Os05g0243100	TSS	8699968	8699971	8699968	0	35.5292	down
Os04g0447100	TSS	22304261	22304459	22304459	16.4927	0	up	putative lipoxygenase 5
Os09g0129400	TSS	2288101	2288654	2288654	0	16.0642	down
Os02g0437200	TSS	13951587	13951935	13951587	17.5572	0	up	SNAP25 homologous protein SNAP33
Os03g0568500	TSS	20561168	20561179	20561168	55.2299	0	up	protein FATTY ACID EXPORT 5
Os03g0345700	TSS	12907615	12907757	12907615	0	22.1362	down	skin secretory protein xP2
Os04g0399000	TSS	19712635	19712825	19712825	59.2125	0	up	40S ribosomal protein S27-like
Os08g0505300	TSS	24994351	24994557	24994351	29.0132	0	up	60S ribosomal protein L31
EPlOsAg00000018893	TSS	25700165	25700396	25700396	0	18.6931	down
Os05g0595100	TSS	29631982	29632286	29632286	0	47.3559	down	UDP-glucose 4-epimerase 1
Os03g0606200	TSS	22740533	22740888	22740888	0	58.0296	down	uncharacterized LOC4333416
Os01g0164700	TSS	3322823	3322883	3322883	20.8351	0	up	Golgi to ER traffic protein 4 homolog
Os05g0149600	TSS	2840518	2840896	2840518	22.0325	0	up	cullin-1
Os08g0395700	TSS	18771197	18771527	18771197	89.5072	0	up
EPlOsAg00000018068	TSS	30938559	30941711	30938559	27.6149	0	up
EPlOsAg00000003261	TSS	22692680	22692875	22692875	0	44.2403	down
Os06g0156400	TSS	2884670	2885434	2884670	0	36.3482	down	GDSL esterase/lipase At5g45920
Os03g0169900	TSS	3750392	3750599	3750392	22.3716	0	up	uncharacterized LOC4331768
Os07g0511100	TSS	19514781	19515266	19515266	0	51.7176	down	spidroin-1
Os03g0336100	TSS	12449139	12450145	12449139	0	35.5169	down	vicilin-like seed storage protein At2g28490
Os09g0336600	TSS	10226010	10226473	10226473	0	15.7682	down
Os03g0141000	TSS	2264826	2265240	2265240	0	109.734	down	60S ribosomal protein L21-2
Os10g0440500	TSS	15826996	15827328	15827328	0	74.4609	down	cylicin-2
EPlOsAg00000009621	TSS	20322158	20322578	20322578	15.7909	0	up
Os03g0263700	TSS	8667981	8668085	8668085	25.6163	0	up	selenoprotein K
Os02g0315400	TSS	12494315	12494953	12494953	34.7701	0	up	oligosaccharyltransferase complex subunit ostc
Os07g0184300	TSS	4462307	4462805	4462307	0	151.414	down
Os06g0286375	TSS	10372151	10372365	10372365	0	57.7108	down	uncharacterized LOC9270755
EPlOsAg00000000427	TSS	31515124	31515471	31515124	53.0158	0	up
Os06g0602950	TSS	23842920	23844031	23844031	0	16.4118	down
Os04g0600900	TSS	30321476	30322029	30321476	0	31.1552	down	growth-regulating factor 3
Os09g0103700	TSS	456211	457503	457503	17.4778	0	up	CAX-interacting protein 4
EPlOsAg00000049205	TSS	20126908	20127262	20126908	0	144.872	down
Os01g0948600	TSS	41729463	41729958	41729463	0	24.6126	down
Os02g0465000	TSS	15626058	15626146	15626146	18.9342	0	up
EPlOsAg00000024167	TSS	26247709	26248316	26248316	23.16	0	up
EPlOsAg00000052578	TSS	7846618	7846626	7846626	0	19.9516	down
Os06g0728000	TSS	30992737	30993422	30993422	0	63.245	down	DNA-binding protein MNB1B
Os02g0204201	TSS	5826284	5826464	5826464	18.0012	0	up	peptidyl-prolyl cis-trans isomerase CYP95
Os04g0655300	TSS	33418166	33418241	33418241	17.9014	0	up	G-type lectin S-receptor-like serine/threonine-protein kinase SD2-5
Os02g0717200	TSS	29755928	29756153	29756153	41.7582	0	up	uncharacterized LOC4330527
Os06g0728000	TSS	30992971	30993422	30993422	0	112.308	down	DNA-binding protein MNB1B
Os02g0439700	TSS	14115745	14117146	14117146	17.1945	0	up	eukaryotic translation initiation factor 4B3
Os10g0205200	TSS	7496004	7496005	7496005	24.0981	0	up	ubiquitin-fold modifier-conjugating enzyme 1
Os11g0423200	TSS	13282856	13284067	13282856	37.1963	0	up
Os08g0205800	TSS	6168214	6168502	6168502	18.9342	0	up	cysteine-rich and transmembrane domain-containing protein A
Os06g0115800	TSS	880386	880523	880386	0	16.09	down	uncharacterized LOC4339926
Os02g0123300	TSS	1218650	1218758	1218758	0	15.4464	down
EPlOsAg00000000296	TSS	11191672	11192209	11192209	0	20.5624	down
Os04g0418800	TSS	20707930	20709232	20709232	90.5345	0	up	extensin
Os04g0408700	TSS	20226203	20226517	20226203	0	16.5122	down	DNA-binding protein S1FA2
Os07g0585100	TSS	23754110	23754111	23754111	0	19.4495	down	putative MO25-like protein At5g47540
EPlOsAg00000000427	TSS	31511604	31511604	31511604	0	30.8928	down
EPlOsAg00000049205	TSS	20126908	20127311	20126908	0	19.9516	down
Os06g0130900	TSS	15637867	15637997	15637997	37.8156	0	up	histone H3.3
Os08g0339200	TSS	15273664	15274146	15274146	69.9113	0	up	D-aminoacyl-tRNA deacylase
EPlOsAg00000020815	TSS	25649724	25649993	25649993	0	15.8891	down
Os12g0136500	TSS	1774111	1774779	1774111	53.6891	0	up
Os03g0169900	TSS	3750392	3750618	3750392	0	28.1942	down	uncharacterized LOC4331768
Os06g0687700	TSS	28686868	28687242	28686868	0	21.8824	down	T-complex protein 1 subunit eta
Os01g0819400	TSS	34937733	34937819	34937819	0	24.2322	down	ubiquitin-conjugating enzyme E2-17 kDa
Os01g0855700	TSS	36943000	36944758	36944758	0	25.8264	down
Os08g0191100	TSS	5334607	5335261	5334607	0	28.3771	down	putative aconitate hydratase, cytoplasmic
Os03g0141200	TSS	2272773	2273199	2273199	0	17.5364	down	beta-amylase 1, chloroplastic
Os07g0641800	TSS	26711649	26711927	26711649	0	31.2228	down	uncharacterized LOC4344072
Os04g0397100	TSS	19607715	19607889	19607715	19.9247	0	up	chaperone protein ClpC1, chloroplastic
Os04g0411651	TSS	20338812	20339067	20339067	16.4291	0	up
Os07g0499300	TSS	18761288	18761929	18761929	16.0218	0	up
Os04g0493100	TSS	24656183	24656183	24656183	0	32.8236	down	transcription factor bHLH113
Os06g0286375	TSS	10372159	10372365	10372365	61.5219	0	up	uncharacterized LOC9270755
Os03g0568500	TSS	20561168	20561180	20561168	0	32.2033	down	protein FATTY ACID EXPORT 5
Os03g0606200	TSS	22740531	22740888	22740888	0	66.2908	down	uncharacterized LOC4333416
Os07g0511100	TSS	19514878	19515077	19515077	43.7208	0	up	spidroin-1
Os08g0513700	TSS	25481653	25482281	25482281	15.73	0	up	squamosa promoter-binding-like protein 15
Os08g0452900	TSS	22158949	22159773	22159773	0	15.9422	down	chaperone protein DnaJ-like
Os03g0345700	TSS	12907615	12907755	12907615	91.2023	0	up	skin secretory protein xP2
Os04g0631100	TSS	32137725	32137887	32137887	0	24.135	down	organic cation/carnitine transporter 4
Os07g0561800	TSS	22426582	22428603	22428603	19.5752	0	up	organic cation/carnitine transporter 2
Os03g0606200	TSS	22740570	22740888	22740888	72.2872	0	up	uncharacterized LOC4333416
EPlOsAg00000003261	TSS	22692654	22692875	22692875	20.6238	0	up
Os01g0264900	TSS	9013074	9013317	9013317	15.7611	0	up
Os08g0532350	TSS	26534976	26534983	26534983	0	217.859	down
EPlOsAg00000009911	TSS	31000590	31000622	31000622	0	170.419	down
Os07g0641800	TSS	26711649	26711919	26711649	0	26.0658	down	uncharacterized LOC4344072
Os07g0405700	TSS	12458205	12458743	12458743	0	16.8987	down
Os10g0465800	TSS	17189845	17190311	17189845	0	70.4742	down	60S ribosomal protein L21-2
EPlOsAg00000015396	TSS	16307533	16307770	16307533	0	257.499	down
Os01g0840900	TSS	36085617	36085759	36085617	0	77.2648	down
Os06g0342100	TSS	13681811	13681887	13681811	0	19.3019	down	signal recognition particle 19 kDa protein
Os02g0509500	TSS	18211283	18211927	18211927	0	24.301	down	uncharacterized LOC4329446
Os02g0695700	TSS	28581490	28581900	28581900	33.5574	0	up	uncharacterized LOC4330399
Os05g0518600	TSS	25713526	25714322	25714322	0	16.8987	down	alpha,alpha-trehalose-phosphate synthase [UDP-forming] 1
Os12g0485800	TSS	18002156	18002461	18002461	19.9599	0	up	probable prefoldin subunit 2
Os07g0511100	TSS	19514672	19515236	19515236	0	47.8266	down	spidroin-1
Os03g0336100	TSS	12449139	12450410	12449139	0	24.7786	down	vicilin-like seed storage protein At2g28490
Os02g0122000	TSS	1161180	1161293	1161180	15.8359	0	up	histone deacetylase complex subunit SAP18
Os08g0129200	TSS	1645482	1646063	1645482	22.7212	0	up	glycine-rich protein 2
Os12g0266000	TSS	9466213	9466636	9466636	0	19.9147	down
Os06g0687900	TSS	28694736	28695947	28695947	33.0488	0	up	probable glucuronosyltransferase Os06g0687900
Os03g0345700	TSS	12907615	12907754	12907615	793.756	0	up	skin secretory protein xP2
Os02g0465000	TSS	15626052	15626146	15626146	19.2256	0	up
Os02g0439700	TSS	14115461	14117146	14117146	0	15.6234	down	eukaryotic translation initiation factor 4B3
Os09g0518000	TSS	20214383	20215110	20215110	51.7343	0	up	crocetin glucosyltransferase 2
Os02g0641300	TSS	25759750	25760103	25760103	17.5572	0	up	transcription factor MYB21
Os08g0467500	TSS	22996399	22996732	22996732	20.7036	0	up	protein HVA22
Os02g0330400	TSS	13418658	13419832	13418658	23.881	0	up
Os04g0397100	TSS	19607715	19607882	19607715	16.1418	0	up	chaperone protein ClpC1, chloroplastic
Os04g0513000	TSS	25637080	25637441	25637441	17.8274	0	up	uncharacterized protein At4g13200, chloroplastic
EPlOsAg00000036416	TSS	20031109	20031739	20031109	0	24.301	down
Os09g0568900	TSS	22703028	22703583	22703583	17.1283	0	up	uncharacterized protein At2g27730, mitochondrial
Os08g0422600	TSS	20253638	20253650	20253638	29.262	0	up	mediator-associated protein 2
Os06g0156400	TSS	2884670	2885547	2884670	0	34.1108	down	GDSL esterase/lipase At5g45920
Os06g0257200	TSS	8197823	8198100	8197823	31.9843	0	up	signal recognition particle 9 kDa protein
EPlOsAg00000050094	TSS	5769922	5770176	5770176	0	23.8132	down
Os07g0509800	TSS	19413131	19413299	19413131	0	15.8891	down	probable 5'-adenylylsulfate reductase 1, chloroplastic
Os10g0118800	TSS	1202857	1203178	1202857	0	22.3681	down	probable ascorbate-specific transmembrane electron transporter 1
Os06g0728000	TSS	30993030	30993422	30993422	121.523	0	up	DNA-binding protein MNB1B
Os02g0734900	TSS	30658422	30658944	30658944	0	29.9714	down	uncharacterized LOC4330647
Os08g0305300	TSS	12732600	12732668	12732600	0	17.0554	down	protein SMG7
Os12g0541300	TSS	21648302	21648515	21648515	33.6873	0	up	respiratory burst oxidase homolog protein B
EPlOsAg00000043616	TSS	1546273	1546353	1546353	18.876	0	up
Os06g0286500	TSS	10372165	10372365	10372365	88.8187	0	up	putative disease resistance RPP13-like protein 3
Os07g0184300	TSS	4462307	4462720	4462307	117.392	0	up
Os02g0181300	TSS	4542553	4543180	4543180	0	30.2492	down	probable WRKY transcription factor 40
Os02g0489550	TSS	17047229	17047387	17047229	16.7787	0	up	probable UDP-N-acetylglucosamine--peptide N-acetylglucosaminyltransferase SEC
Os04g0408700	TSS	20226203	20226478	20226203	19.2785	0	up	DNA-binding protein S1FA2
EPlOsAg00000018825	TSS	2296604	2297950	2296604	51.983	0	up
Os10g0568900	TSS	22555828	22556084	22556084	0	33.789	down	haloacid dehalogenase-like hydrolase domain-containing protein Sgpp
Os06g0156400	TSS	2884670	2885471	2884670	25.8672	0	up	GDSL esterase/lipase At5g45920
EPlOsAg00000000427	TSS	31515124	31515651	31515124	0	23.5945	down
Os02g0465000	TSS	15626057	15626146	15626146	0	20.5952	down
Os08g0205800	TSS	6168202	6168502	6168502	0	35.5169	down	cysteine-rich and transmembrane domain-containing protein A
Os04g0404800	TSS	20077617	20077862	20077862	15.8359	0	up	acetyl-coenzyme A synthetase, chloroplastic/glyoxysomal
Os08g0542100	TSS	27127762	27128128	27128128	247.391	0	up	60S ribosomal protein L7-1
Os07g0184300	TSS	4462307	4462719	4462307	163.592	0	up
EPlOsAg00000036416	TSS	20031109	20031714	20031109	0	28.962	down
Os05g0455400	TSS	22370660	22371587	22371587	20.9998	0	up	transcription factor ILR3
EPlOsAg00000008676	TSS	28102254	28102386	28102254	0	16.2007	down
EPlOsAg00000020593	TSS	20952655	20953348	20952655	0	23.9895	down
Os06g0156400	TSS	2884670	2885583	2884670	0	23.3664	down	GDSL esterase/lipase At5g45920
Os09g0336600	TSS	10226035	10226473	10226473	27.2445	0	up
Os12g0517200	TSS	20105695	20105851	20105851	0	25.5075	down	ribosomal protein S10, mitochondrial
Os01g0152700	TSS	2858048	2858128	2858048	0	25.1887	down	histone H2B.8
Os07g0169600	TSS	3699627	3700656	3700656	0	20.1818	down	uncharacterized LOC4342505
Os08g0151000	TSS	2935408	2935446	2935446	19.2256	0	up	transcription factor MYB1R1
Os04g0513000	TSS	25637085	25637441	25637441	0	15.4464	down	uncharacterized protein At4g13200, chloroplastic
Os10g0569000	TSS	22555787	22556084	22556084	17.5572	0	up	uncharacterized LOC4349444
Os03g0606200	TTS	22742854	22742916	22742854	0	58.0296	down	uncharacterized LOC4333416
Os10g0522400	TTS	20253886	20254505	20253886	0	15.3045	down	F-box protein PP2-A13
Os03g0417900	TTS	17384883	17384907	17384907	46.32	0	up	vacuolar protein sorting-associated protein 52 A
Os05g0562200	TTS	27967938	27968007	27968007	65.62	0	up	protein DEHYDRATION-INDUCED 19
Os06g0506600	TTS	18015557	18015861	18015861	0	49.8483	down	ubiquitin-conjugating enzyme E2-17 kDa
Os03g0835400	TTS	35101075	35101092	35101075	0	33.789	down	electron transfer flavoprotein subunit alpha, mitochondrial
Os10g0407200	TTS	13939984	13940352	13940352	0	45.052	down	uncharacterized endoplasmic reticulum membrane protein C16E8.02
Os02g0510200	TTS	18238249	18238594	18238249	21.6725	0	up	acetolactate synthase 1, chloroplastic
Os08g0316900	TTS	13600682	13601183	13601183	0	21.3626	down
Os01g0559100	TTS	21176883	21176883	21176883	0	21.6814	down	serine--tRNA ligase
Os06g0141600	TTS	2175757	2176424	2176424	0	96.8618	down	early nodulin-93
Os01g0131900	TTS	1757831	1757848	1757848	56.6281	0	up	Bowman-Birk type wound-induced proteinase inhibitor WIP1
Os08g0154700	TTS	3147813	3147849	3147813	0	37.9425	down	sm-like protein LSM2
Os01g0915600	TTS	39894102	39894109	39894109	0	21.4128	down	transcription factor bHLH77
Os05g0595100	TTS	29635892	29636366	29635892	39.934	0	up	UDP-glucose 4-epimerase 1
Os03g0718150	TTS	29074006	29074539	29074539	0	72.405	down
EPlOsAg00000014221	TTS	5690305	5690668	5690305	0	20.5952	down
Os01g0229200	TTS	7131900	7131912	7131900	0	39.5367	down	target of Myb protein 1
Os03g0417900	TTS	17385018	17385074	17385074	56.6281	0	up	vacuolar protein sorting-associated protein 52 A
Os02g0439700	TTS	14119054	14119095	14119054	17.8274	0	up	eukaryotic translation initiation factor 4B3
EPlOsAg00000007943	TTS	21704664	21704944	21704944	27.9645	0	up
Os04g0517100	TTS	25842850	25843883	25843883	42.3438	0	up	myb-related protein Myb4
Os04g0402700	TTS	19963061	19963418	19963061	0	82.8995	down
Os06g0680900	TTS	28369955	28369979	28369979	0	21.0437	down	probable glycosyltransferase At5g20260
Os05g0477300	TTS	23483019	23483043	23483043	0	82.7026	down	40S ribosomal protein S26-like
EPlOsAg00000033251	TTS	11747891	11748214	11747891	22.7212	0	up
Os08g0323000	TTS	14112297	14112307	14112307	40.0036	0	up	signal recognition particle subunit SRP68
Os03g0655100	TTS	25548617	25548803	25548617	0	21.3626	down	plant cysteine oxidase 2
Os03g0141200	TTS	2275410	2276221	2275410	0	23.6779	down	beta-amylase 1, chloroplastic
Os11g0537400	TTS	19591285	19591430	19591430	48.1962	0	up	respiratory burst oxidase homolog protein B-like
Os01g0948500	TTS	41728615	41728628	41728628	0	62.4935	down	U-box domain-containing protein 43
EPlOsAg00000025232	TTS	26902315	26902366	26902366	39.2455	0	up
Os01g0276800	TTS	9705750	9705752	9705752	0	26.4819	down	glucosidase 2 subunit beta
EPlOsAg00000022685	TTS	23147862	23147898	23147898	0	34.4326	down
Os03g0663800	TTS	26071215	26071217	26071217	0	41.5122	down
Os09g0375000	TTS	12545627	12546078	12546078	23.4096	0	up	enolase 1, chloroplastic
Os10g0346600	TTS	10411358	10411681	10411681	17.5454	0	up	vacuolar-sorting receptor 3
Os10g0440500	TTS	15828024	15828433	15828024	92.9908	0	up	cylicin-2
Os12g0268100	TTS	9581672	9581712	9581672	0	24.135	down
Os08g0524600	TTS	26092253	26092395	26092253	33.5574	0	up	60S ribosomal protein L32-1
Os01g0666900	TTS	27267040	27267182	27267182	88.0781	0	up
Os01g0723200	TTS	30158699	30158789	30158789	21.6725	0	up	40S ribosomal protein S24-1
Os04g0411651	TTS	20340879	20341121	20340879	22.3768	0	up
Os02g0601100	TTS	23514801	23515778	23515778	22.0325	0	up	cytosolic Fe-S cluster assembly factor NBP35
Os03g0600400	TTS	22413750	22414032	22414032	16.0796	0	up	peptidyl-prolyl cis-trans isomerase E
Os04g0601700	TTS	30374720	30374805	30374805	23.4096	0	up	V-type proton ATPase subunit G1
EPlOsAg00000047714	TTS	4591335	4591793	4591335	24.2127	0	up
Os08g0190225	TTS	5271610	5272023	5271610	24.7866	0	up
Os05g0255600	TTS	9434876	9434876	9434876	0	56.7543	down	thioredoxin domain-containing protein PLP3A
Os09g0237600	TTS	2908308	2908308	2908308	17.5572	0	up	serine/threonine-protein kinase 16
Os06g0340301	TTS	13586867	13587043	13586867	0	27.353	down
Os02g0124800	TTS	1288923	1289875	1289875	21.0545	0	up	uncharacterized LOC107280196
EPlOsAg00000022685	TTS	23146548	23147433	23147433	0	19.7683	down
Os01g0369700	TTS	15170833	15170834	15170834	0	76.9102	down	glutathione S-transferase 4
Os11g0423200	TTS	13280864	13281096	13281096	23.7538	0	up
Os01g0855700	TTS	36944847	36944847	36944847	0	25.8264	down
Os08g0155550	TTS	3190001	3190432	3190001	0	16.4118	down
Os07g0618800	TTS	25542807	25542837	25542807	18.876	0	up	probable calcium-binding protein CML13
Os02g0750701	TTS	31538397	31538746	31538397	0	97.8272	down
EPlOsAg00000020593	TTS	20945989	20946259	20946259	17.4778	0	up
EPlOsAg00000022813	TTS	22671400	22672274	22672274	0	40.5017	down
Os02g0235600	TTS	7679205	7679246	7679205	0	47.3559	down	60S ribosomal protein L11-like
EPlOsAg00000029252	TTS	4304362	4304371	4304362	0	18.493	down
Os01g0819400	TTS	34941449	34941771	34941449	0	78.1438	down	ubiquitin-conjugating enzyme E2-17 kDa
Os03g0292800	TTS	10189076	10189118	10189118	32.6345	0	up	ran-binding protein 1 homolog a
EPlOsAg00000010693	TTS	24175296	24175320	24175296	34.4258	0	up
EPlOsAg00000000402	TTS	9313683	9314733	9314733	0	20.406	down
Os07g0511100	TTS	19515819	19516312	19515819	0	51.7176	down	spidroin-1
Os05g0314700	TTS	14489748	14489981	14489981	0	18.493	down	uncharacterized LOC4338386
Os03g0278300	TTS	9455097	9455165	9455165	0	17.8553	down	THO complex subunit 4A
EPlOsAg00000025232	TTS	26900666	26900675	26900675	0	40.1902	down
Os07g0629500	TTS	26101720	26101726	26101726	29.1254	0	up
Os10g0131000	TTS	2049269	2049289	2049269	0	42.7994	down
Os07g0462200	TTS	16229988	16229998	16229998	22.022	0	up	uncharacterized LOC4343166
Os05g0577500	TTS	28760175	28760261	28760261	0	17.3772	down	probable calcium-binding protein CML14
EPlOsAg00000025232	TTS	26902222	26902386	26902386	0	46.2324	down
Os01g0752800	TTS	31587174	31587174	31587174	32.2836	0	up	28 kDa heat- and acid-stable phosphoprotein
Os08g0452900	TTS	22161016	22161411	22161016	19.3	0	up	chaperone protein DnaJ-like
Os06g0574500	TTS	22309760	22309780	22309760	0	17.699	down	serine/threonine-protein phosphatase PP2A-1 catalytic subunit
Os01g0681900	TTS	28091137	28091745	28091745	0	20.2734	down
Os09g0336600	TTS	10227661	10227715	10227661	16.1418	0	up
Os01g0260700	TTS	8761442	8761460	8761442	0	21.0437	down	transcription factor Pur-alpha 1
Os09g0491740	TTS	18978055	18978635	18978635	0	39.9702	down	uncharacterized LOC9272362
EPlOsAg00000000296	TTS	11196762	11197048	11196762	0	20.5624	down
Os03g0663800	TTS	26071245	26071403	26071403	122.345	0	up
Os12g0603800	TTS	25463139	25463222	25463139	22.022	0	up	calmodulin-like protein 5
Os02g0437200	TTS	13949682	13949820	13949820	20.9998	0	up	SNAP25 homologous protein SNAP33
Os04g0655300	TTS	33419718	33421040	33419718	46.1414	0	up	G-type lectin S-receptor-like serine/threonine-protein kinase SD2-5
Os02g0823600	TTS	35373351	35373490	35373490	0	17.4469	down	uncharacterized LOC4331199
EPlOsAg00000018685	TTS	29636708	29636913	29636708	32.2836	0	up
Os12g0507600	TTS	19494552	19494778	19494552	15.8359	0	up	protein TRIGALACTOSYLDIACYLGLYCEROL 5, chloroplastic
Os09g0518000	TTS	20215186	20216127	20215186	0	19.3162	down	crocetin glucosyltransferase 2
Os02g0124800	TTS	1287920	1287920	1287920	0	16.5122	down	uncharacterized LOC107280196
Os02g0250400	TTS	8504470	8504975	8504470	56.6281	0	up	GDSL esterase/lipase At5g45910
EPlOsAg00000016001	TTS	1168872	1169823	1169823	0	24.135	down
EPlOsAg00000041352	TTS	17393111	17393271	17393271	44.4093	0	up
Os02g0250400	TTS	8504470	8505042	8504470	0	76.9533	down	GDSL esterase/lipase At5g45910
Os05g0147300	TTS	2721224	2721543	2721543	18.1769	0	up	probable calcium-binding protein CML22
Os05g0314700	TTS	14491906	14491946	14491946	19.6227	0	up	uncharacterized LOC4338386
EPlOsAg00000016001	TTS	1168871	1169823	1169823	23.5109	0	up
Os07g0114300	TTS	798944	798946	798944	79.1795	0	up	uncharacterized protein At2g23090
Os07g0184300	TTS	4460756	4461073	4461073	0	219.468	down
Os08g0535501	TTS	26745747	26745749	26745747	37.053	0	up
Os02g0439700	TTS	14119054	14119290	14119054	0	20.2509	down	eukaryotic translation initiation factor 4B3
Os05g0562200	TTS	27967015	27967020	27967020	0	18.6931	down	protein DEHYDRATION-INDUCED 19
Os10g0407200	TTS	13939979	13940352	13940352	194.158	0	up	uncharacterized endoplasmic reticulum membrane protein C16E8.02
Os02g0601100	TTS	23514671	23515778	23515778	21.3229	0	up	cytosolic Fe-S cluster assembly factor NBP35
Os03g0787100	TTS	32696689	32697084	32697084	26.1636	0	up	uncharacterized LOC4334357
Os05g0595100	TTS	29635892	29635945	29635892	0	47.3559	down	UDP-glucose 4-epimerase 1
EPlOsAg00000047714	TTS	4591335	4591642	4591335	0	26.4641	down
Os03g0278250	TTS	9455530	9455532	9455532	0	22.2042	down
Os02g0782700	TTS	33200149	33200170	33200170	89.8327	0	up
Os03g0655100	TTS	25548617	25548807	25548617	87.3763	0	up	plant cysteine oxidase 2
Os11g0701500	TTS	28748311	28749014	28748311	0	15.9422	down	xylanase inhibitor protein 2-like
Os08g0339200	TTS	15278105	15278116	15278105	69.9113	0	up	D-aminoacyl-tRNA deacylase
EPlOsAg00000050094	TTS	5771872	5771926	5771872	0	23.8132	down
Os08g0155550	TTS	3190001	3190446	3190001	0	19.0047	down
Os04g0487300	TTS	24352513	24352907	24352907	0	21.0437	down	DNA-directed RNA polymerases II and IV subunit 5A
EPlOsAg00000051452	TTS	3586492	3587663	3587663	0	25.5201	down
Os07g0511100	TTS	19533666	19534230	19533666	50.5309	0	up	spidroin-1
EPlOsAg00000016001	TTS	1168381	1169823	1169823	33.7373	0	up
Os05g0178600	TTS	4681928	4681928	4681928	0	15.6234	down	auxin-responsive protein IAA15
Os08g0191100	TTS	5327842	5328163	5328163	27.5407	0	up	putative aconitate hydratase, cytoplasmic
Os03g0289100	TTS	10011405	10011421	10011405	0	22.1202	down	carbon catabolite-derepressing protein kinase
Os02g0315400	TTS	12497492	12497498	12497492	17.5572	0	up	oligosaccharyltransferase complex subunit ostc
Os08g0470700	TTS	23147381	23147433	23147433	37.1963	0	up	alpha carbonic anhydrase 5
Os06g0700700	TTS	29476309	29476325	29476325	0	27.105	down	cadmium/zinc-transporting ATPase HMA3
EPlOsAg00000018354	TTS	14821870	14822107	14822107	0	34.4326	down
Os05g0508500	TTS	25165912	25165926	25165912	76.9024	0	up	serine/arginine repetitive matrix protein 1-like
Os07g0511100	TTS	19515666	19516321	19515666	43.7208	0	up	spidroin-1
Os07g0469600	TTS	16769255	16769603	16769255	0	35.8285	down
Os01g0948600	TTS	41728780	41729052	41729052	0	160.138	down
Os01g0681900	TTS	28091437	28091745	28091745	0	23.0548	down
Os11g0230400	TTS	6940491	6940520	6940491	388.105	0	up	putative serpin-Z6A
Os03g0154750	TTS	2987554	2987554	2987554	0	37.9425	down
EPlOsAg00000018297	TTS	34425736	34425739	34425736	0	57.924	down
Os02g0319300	TTS	12731628	12732142	12732142	17.1621	0	up	glutathionyl-hydroquinone reductase YqjG
Os06g0171900	TTS	3634309	3634339	3634309	65.4091	0	up	uncharacterized WD repeat-containing protein C2A9.03
EPlOsAg00000027332	TTS	19010704	19010742	19010704	0	46.9828	down
Os02g0788800	TTS	33511669	33512067	33512067	17.8274	0	up	vacuolar amino acid transporter 1
Os12g0294100	TTS	11421169	11421177	11421169	23.0653	0	up	WD repeat-containing protein 89 homolog
Os08g0191100	TTS	5327713	5328163	5328163	0	42.4776	down	putative aconitate hydratase, cytoplasmic
Os08g0129200	TTS	1644076	1644084	1644084	22.7212	0	up	glycine-rich protein 2
Os01g0752800	TTS	31587084	31587100	31587100	0	24.7786	down	28 kDa heat- and acid-stable phosphoprotein
Os01g0229200	TTS	7131900	7131911	7131900	0	16.09	down	target of Myb protein 1
Os04g0494400	TTS	24718734	24718747	24718747	17.1945	0	up
Os12g0477600	TTS	17406175	17406333	17406333	0	16.8987	down
Os02g0695700	TTS	28582336	28582337	28582336	0	28.3184	down	uncharacterized LOC4330399
Os12g0438900	TTS	14501886	14501891	14501891	42.2963	0	up	probable signal peptidase complex subunit 1
EPlOsAg00000014221	TTS	5690305	5690594	5690305	0	21.3626	down
Os01g0152700	TTS	2837862	2838267	2838267	0	25.1887	down	histone H2B.8
Os03g0240700	TTS	7446035	7446061	7446061	26.3182	0	up	uncharacterized LOC4332205
EPlOsAg00000033251	TTS	11748208	11748239	11748208	48.1962	0	up
Os08g0205800	TTS	6170510	6170510	6170510	0	41.4497	down	cysteine-rich and transmembrane domain-containing protein A
Os02g0653800	TTS	26371322	26371362	26371322	25.2654	0	up	GTP-binding protein YPTM2
Os08g0155550	TTS	3190001	3190441	3190001	15.7909	0	up
Os08g0532350	TTS	26536932	26537397	26536932	0	219.644	down
Os02g0234700	TTS	7634054	7634158	7634158	0	24.9241	down	uncharacterized LOC4328822
Os02g0788800	TTS	33510550	33510556	33510556	34.0382	0	up	vacuolar amino acid transporter 1
Os10g0559650	TTS	22029624	22030690	22029624	0	19.3162	down
Os02g0107800	TTS	439535	439609	439609	19.6509	0	up	putative polyketide hydroxylase
Os04g0655300	TTS	33419718	33420094	33419718	17.9014	0	up	G-type lectin S-receptor-like serine/threonine-protein kinase SD2-5
Os03g0655100	TTS	25548617	25548951	25548617	53.0158	0	up	plant cysteine oxidase 2
Os03g0402400	TTS	16383902	16384007	16384007	0	25.8264	down
Os08g0532350	TTS	26536939	26537397	26536939	0	217.859	down
Os08g0155550	TTS	3190001	3190440	3190001	0	18.1741	down
Os03g0432100	TTS	18151445	18151448	18151448	0	36.6671	down	pyruvate, phosphate dikinase 2
Os07g0686300	TTS	29268342	29269106	29269106	0	42.371	down	RING-H2 finger protein ATL45
EPlOsAg00000048820	TTS	28102992	28102992	28102992	133.232	0	up
Os08g0549300	TTS	27566602	27566684	27566684	63.2697	0	up	acyl carrier protein 3, chloroplastic
Os01g0819400	TTS	34941449	34941746	34941449	0	45.175	down	ubiquitin-conjugating enzyme E2-17 kDa
Os01g0246700	TTS	8085942	8087026	8085942	18.59	0	up	probable WRKY transcription factor 31
EPlOsAg00000051394	TTS	35520268	35520271	35520271	0	21.2388	down
Os10g0407200	TTS	13939980	13940352	13940352	75.1546	0	up	uncharacterized endoplasmic reticulum membrane protein C16E8.02
Os06g0166400	TTS	3337084	3338436	3337084	0	22.3191	down	ethylene-responsive transcription factor RAP2-9
Os05g0574400	TTS	28622856	28622873	28622873	0	69.1645	down	malate dehydrogenase, mitochondrial
EPlOsAg00000047886	TTS	18152741	18152756	18152756	0	19.7683	down
Os03g0787100	TTS	32696655	32697084	32697084	0	16.5799	down	uncharacterized LOC4334357
Os03g0305100	TTS	10823586	10823586	10823586	0	93.4213	down	acetate/butyrate--CoA ligase AAE7, peroxisomal
Os09g0518000	TTS	20215186	20215855	20215186	27.5407	0	up	crocetin glucosyltransferase 2
Os03g0426800	TTS	17825216	17825232	17825216	0	20.406	down	membrane-anchored ubiquitin-fold protein 1
Os10g0440500	TTS	15828024	15829506	15828024	0	39.8555	down	cylicin-2
Os08g0524501	TTS	26091187	26091187	26091187	0	49.5367	down
Os01g0860800	TTS	37274309	37275108	37274309	32.016	0	up	glucan endo-1,3-beta-glucosidase 14
Os09g0412400	TTS	14649301	14649340	14649340	71.659	0	up	uncharacterized LOC4347040
EPlOsAg00000022685	TTS	23146556	23147433	23147433	0	16.09	down
EPlOsAg00000022090	TTS	30903994	30903994	30903994	0	23.8132	down
Os01g0776700	TTS	32855513	32855782	32855782	0	24.2322	down	uncharacterized LOC4327895
Os02g0187000	TTS	4834833	4834841	4834833	22.022	0	up	cytochrome P450 71D7
Os02g0734900	TTS	30664128	30664202	30664128	31.2309	0	up	uncharacterized LOC4330647
Os03g0639600	TTS	24577720	24577931	24577931	0	21.3626	down	protein LOL3
Os08g0505300	TTS	24992864	24993055	24993055	29.0132	0	up	60S ribosomal protein L31
Os05g0155500	TTS	3251065	3251943	3251943	52.3273	0	up
EPlOsAg00000049205	TTS	20081187	20081221	20081221	0	144.872	down
Os07g0469600	TTS	16769255	16769342	16769255	0	80.6676	down
Os03g0136200	TTS	2004701	2004708	2004701	17.8274	0	up	24-methylenesterol C-methyltransferase 2
EPlOsAg00000052578	TTS	7848065	7849799	7848065	0	19.9516	down
Os03g0263500	TTS	8661606	8661619	8661619	78.9997	0	up	splicing factor 3A subunit 2
Os02g0181300	TTS	4550447	4551013	4550447	0	17.0554	down	probable WRKY transcription factor 40
Os03g0203200	TTS	5425895	5426077	5425895	70.8836	0	up	probable strigolactone esterase D14
Os06g0583400	TTS	22796388	22796438	22796438	19.6227	0	up	probable histone deacetylase 19
Os06g0149500	TTS	2573763	2573790	2573763	24.5636	0	up	uncharacterized LOC4340138
Os03g0192700	TTS	4828510	4828516	4828516	0	58.5676	down	inositol-3-phosphate synthase
Os09g0512700	TTS	19944657	19944671	19944657	17.5572	0	up	uncharacterized LOC4347551
Os02g0695700	TTS	28582336	28582338	28582336	64.7883	0	up	uncharacterized LOC4330399
EPlOsAg00000047714	TTS	4591536	4591572	4591536	0	33.9591	down
Os09g0560850	TTS	22289503	22289574	22289574	0	19.308	down	extensin-2-like
Os03g0557900	TTS	20011237	20011243	20011237	0	25.5075	down
Os01g0612600	TTS	24282804	24282904	24282904	0	20.0872	down	uncharacterized LOC4325319
Os02g0806350	TTS	34408466	34408930	34408930	0	27.5772	down
Os03g0758800	TTS	31390408	31390617	31390408	209.384	0	up	eukaryotic translation initiation factor 5A-2
Os08g0470200	TTS	23147385	23147433	23147433	37.1799	0	up	alpha carbonic anhydrase 7
Os05g0155500	TTS	3250909	3250957	3250957	0	44.8635	down
Os04g0487300	TTS	24352616	24352907	24352907	19.2785	0	up	DNA-directed RNA polymerases II and IV subunit 5A
EPlOsAg00000022090	TTS	30905249	30905250	30905250	0	17.8553	down
Os02g0437200	TTS	13949637	13949820	13949820	0	17.2176	down	SNAP25 homologous protein SNAP33
Os03g0685900	TTS	27366047	27366069	27366047	36.4945	0	up	uncharacterized LOC4333753
Os03g0221200	TTS	6357350	6357732	6357350	43.7208	0	up	homocysteine S-methyltransferase 1
Os04g0655300	TTS	33419718	33420915	33419718	43.5127	0	up	G-type lectin S-receptor-like serine/threonine-protein kinase SD2-5
Os01g0109700	TTS	511877	511884	511884	20.9998	0	up	paired amphipathic helix protein Sin3-like 3
Os05g0104800	TTS	260777	260777	260777	0	22.526	down	eukaryotic translation initiation factor 3 subunit F
EPlOsAg00000007766	TTS	21651745	21651746	21651746	86.4089	0	up
Os06g0583400	TTS	22797818	22797839	22797839	26.6691	0	up	probable histone deacetylase 19
Os01g0819400	TTS	34941449	34941917	34941449	34.0816	0	up	ubiquitin-conjugating enzyme E2-17 kDa
Os01g0740600	TTS	30932453	30932843	30932843	27.6149	0	up	probable glutamate carboxypeptidase 2
Os03g0187000	TTS	4546016	4546046	4546016	0	19.9516	down	protein DCL, chloroplastic
Os03g0663800	TTS	26071324	26071325	26071325	184.867	0	up
Os02g0469600	TTS	15892465	15892491	15892465	0	38.0093	down	cysteine proteinase 1
Os03g0432100	TTS	18152132	18152281	18152281	65.269	0	up	pyruvate, phosphate dikinase 2
Os02g0193500	TTS	5208004	5208683	5208004	0	16.4876	down	uncharacterized LOC9271512
Os02g0617900	TTS	24563157	24563226	24563157	16.0796	0	up
EPlOsAg00000049205	TTS	20110581	20110924	20110924	0	17.3772	down
Os03g0305000	TTS	10824183	10824344	10824344	164.576	0	up	acetate/butyrate--CoA ligase AAE7, peroxisomal
Os03g0626200	TTS	23844156	23844175	23844156	0	89.2764	down
Os04g0390800	TTS	19237234	19237262	19237234	0	39.8786	down
Os01g0332900	TTS	12921405	12922102	12922102	0	16.8238	down	prostatic spermine-binding protein
Os06g0714500	TTS	30335680	30335873	30335680	21.6883	0	up	ATPase family AAA domain-containing protein 1
Os05g0562200	TTS	27968007	27968007	27968007	277.128	0	up	protein DEHYDRATION-INDUCED 19
EPlOsAg00000004488	TTS	25842847	25843883	25843883	32.5087	0	up
Os08g0549300	TTS	27566629	27566684	27566684	0	157.36	down	acyl carrier protein 3, chloroplastic
Os11g0483600	TTS	17015789	17015820	17015789	20.9734	0	up	uncharacterized LOC4350522
Os08g0316900	TTS	13601058	13601183	13601183	39.6527	0	up
Os01g0565900	TTS	21632393	21632684	21632393	0	26.1703	down	protein transport protein Sec61 subunit beta
Os07g0571100	TTS	23049705	23049712	23049712	0	16.7336	down	protein TIME FOR COFFEE
Os01g0860800	TTS	37274309	37274581	37274309	0	133.041	down	glucan endo-1,3-beta-glucosidase 14
Os03g0221200	TTS	6357350	6358211	6357350	0	16.7091	down	homocysteine S-methyltransferase 1
Os02g0124800	TTS	1287918	1287920	1287920	0	17.5364	down	uncharacterized LOC107280196
Os05g0533100	TTS	26467372	26467674	26467372	0	27.4206	down	translation initiation factor IF-2
Os02g0310200	TTS	12186967	12187024	12186967	0	27.6748	down
Os04g0610600	TTS	30957034	30957035	30957034	43.5127	0	up	ABA-inducible protein PHV A1
Os03g0295500	TTS	10331156	10331460	10331156	0	16.4118	down	NADH dehydrogenase [ubiquinone] 1 alpha subcomplex subunit 8-B
Os06g0506600	TTS	18015651	18015861	18015861	0	60.1766	down	ubiquitin-conjugating enzyme E2-17 kDa
Os02g0133800	TTS	1785278	1785522	1785278	0	28.0583	down	proteasome subunit alpha type-1
Os02g0305700	TTS	11949403	11949429	11949403	51.9345	0	up	uncharacterized LOC4329110
Os08g0494400	TTS	24450071	24450073	24450071	0	19.9516	down	uncharacterized LOC9269993
Os03g0626200	TTS	23844156	23844173	23844156	50.18	0	up
Os02g0265400	TTS	9460081	9460093	9460093	18.2457	0	up	vacuolar protein sorting-associated protein 29
Os01g0141000	TTS	2202824	2202873	2202824	49.229	0	up	AP2/ERF and B3 domain-containing protein Os01g0141000
Os02g0124800	TTS	1289082	1289875	1289875	29.0132	0	up	uncharacterized LOC107280196
Os02g0123300	TTS	1221775	1223579	1221775	0	15.4464	down
Os04g0655300	TTS	33421887	33422028	33421887	0	44.3193	down	G-type lectin S-receptor-like serine/threonine-protein kinase SD2-5
Os02g0654500	TTS	26409833	26409833	26409833	18.5982	0	up	ubiquitin carboxyl-terminal hydrolase isozyme L3
Os06g0551400	TTS	20896109	20896583	20896583	31.8096	0	up	ras-related protein RIC2
EPlOsAg00000025232	TTS	26900663	26900675	26900675	0	21.8824	down
Os05g0432600	TTS	21214833	21215160	21215160	22.8091	0	up	embryogenesis-associated protein EMB8
Os01g0685400	TTS	28250602	28250825	28250602	22.4722	0	up	myb-related protein Myb4-like
Os01g0556400	TTS	20988595	20988655	20988595	0	40.8121	down	chaperone protein dnaJ 49
Os03g0557900	TTS	20011237	20011241	20011237	0	24.4568	down
EPlOsAg00000020815	TTS	25651234	25651598	25651234	0	15.8891	down
Os07g0462200	TTS	16229986	16229998	16229998	19.3	0	up	uncharacterized LOC4343166
EPlOsAg00000002477	TTS	19465382	19465401	19465382	0	37.6236	down
Os10g0406600	TTS	13904055	13904062	13904062	17.2129	0	up	LYR motif-containing protein 4
EPlOsAg00000025317	TTS	22742854	22742913	22742854	56.2786	0	up
Os03g0141000	TTS	2266302	2266543	2266302	0	109.734	down	60S ribosomal protein L21-2
Os08g0532350	TTS	26536939	26537355	26536939	0	307.366	down
EPlOsAg00000020815	TTS	25651234	25651661	25651234	37.1799	0	up
Os01g0178500	TTS	4073774	4073796	4073796	0	17.4469	down	auxin-responsive protein IAA1
Os07g0511100	TTS	19533684	19534316	19533684	0	41.1904	down	spidroin-1
Os03g0285700	TTS	9844639	9844684	9844639	83.6548	0	up	L-ascorbate peroxidase 1, cytosolic
Os01g0708400	TTS	29435727	29436425	29435727	17.5572	0	up
Os12g0111500	TTS	607263	607284	607284	0	679.776	down	BTB/POZ domain-containing protein At3g56230
Os08g0316900	TTS	13600873	13601183	13601183	21.6883	0	up
Os01g0681900	TTS	28091047	28091745	28091745	30.2947	0	up
Os03g0663800	TTS	26071380	26071403	26071403	0	67.9183	down
EPlOsAg00000016001	TTS	1168584	1169823	1169823	30.4114	0	up
Os02g0708300	TTS	29287536	29287550	29287536	0	131.683	down	RING-box protein 1
EPlOsAg00000004488	TTS	25842639	25843883	25843883	19.6509	0	up
Os07g0187300	TTS	4661644	4661746	4661746	0	71.1178	down	glycine-rich RNA-binding protein RZ1C
Os03g0835400	TTS	35101075	35101097	35101075	48.1962	0	up	electron transfer flavoprotein subunit alpha, mitochondrial
Os03g0791800	TTS	32929867	32929872	32929872	0	56.3909	down	ubiquitin-conjugating enzyme E2 2
Os08g0467500	TTS	22998027	22998071	22998027	20.7036	0	up	protein HVA22
EPlOsAg00000049560	TTS	8154751	8154757	8154751	0	36.0294	down
Os06g0714500	TTS	30335276	30335283	30335276	33.907	0	up	ATPase family AAA domain-containing protein 1
Os02g0127900	TTS	1448693	1449074	1448693	20.2743	0	up	uncharacterized LOC4328170
Os05g0155500	TTS	3250809	3250872	3250872	0	49.2354	down
Os05g0255600	TTS	9434745	9434746	9434745	0	58.8894	down	thioredoxin domain-containing protein PLP3A
Os02g0608700	TTS	23892565	23893096	23892565	19.9247	0	up
Os03g0345700	TTS	12906105	12906542	12906542	0	48.2905	down	skin secretory protein xP2
Os02g0439700	TTS	14119054	14119097	14119054	17.1945	0	up	eukaryotic translation initiation factor 4B3
Os03g0292800	TTS	10187075	10187681	10187681	18.2457	0	up	ran-binding protein 1 homolog a
Os10g0131000	TTS	2051100	2051164	2051100	25.4751	0	up
Os07g0674750	TTS	28538034	28538334	28538334	0	32.5018	down
Os02g0133800	TTS	1785561	1785586	1785561	52.3273	0	up	proteasome subunit alpha type-1
Os06g0583400	TTS	22794662	22794735	22794735	0	17.1353	down	probable histone deacetylase 19
Os03g0639600	TTS	24577844	24577907	24577907	30.1782	0	up	protein LOL3
Os02g0734900	TTS	30659752	30659758	30659752	38.1016	0	up	uncharacterized LOC4330647
Os02g0717200	TTS	29759681	29759914	29759681	0	37.3048	down	uncharacterized LOC4330527
Os04g0688000	TTS	35187697	35187763	35187697	17.7002	0	up
Os01g0565900	TTS	21632393	21633140	21632393	0	20.7249	down	protein transport protein Sec61 subunit beta
Os01g0600000	TTS	23554320	23554598	23554598	0	18.0556	down	uncharacterized LOC4324593
Os03g0345700	TTS	12906039	12906962	12906962	24.7866	0	up	skin secretory protein xP2
Os07g0446600	TTS	15280440	15280463	15280463	25.2654	0	up	uncharacterized LOC4343112
EPlOsAg00000020603	TTS	2701966	2701969	2701966	25.6163	0	up
Os05g0155500	TTS	3251075	3251943	3251943	50.8818	0	up
Os01g0261200	TTS	8794913	8794926	8794926	0	19.9393	down	NAC domain-containing protein 74
Os01g0681900	TTS	28091406	28091745	28091745	0	26.7829	down
Os02g0793700	TTS	33727140	33727631	33727140	38.6	0	up	probable steroid-binding protein 3
Os03g0639600	TTS	24576421	24576443	24576443	30.639	0	up	protein LOL3
Os01g0681900	TTS	28091434	28091745	28091745	30.88	0	up
Os11g0169900	TTS	3379297	3379357	3379357	0	19.6278	down	V-type proton ATPase 16 kDa proteolipid subunit
Os03g0799000	TTS	33305351	33305808	33305351	0	110.289	down	histone H1
Os07g0197400	TTS	5278983	5279067	5278983	22.022	0	up
Os02g0601100	TTS	23514792	23515778	23515778	22.1073	0	up	cytosolic Fe-S cluster assembly factor NBP35
Os01g0612600	TTS	24282050	24282159	24282159	22.0325	0	up	uncharacterized LOC4325319
Os03g0116400	TTS	934630	934657	934630	81.7962	0	up	RHOMBOID-like protein 2
Os09g0560300	TTS	22261931	22262024	22262024	16.8687	0	up	uncharacterized LOC4347849
Os04g0181901	TTS	5592340	5592705	5592340	0	22.6379	down	1-aminocyclopropane-1-carboxylate oxidase homolog 1-like
Os09g0336600	TTS	10228488	10228694	10228488	15.73	0	up
Os09g0103700	TTS	461815	461840	461815	17.4778	0	up	CAX-interacting protein 4
Os07g0446600	TTS	15280463	15280938	15280938	0	32.5221	down	uncharacterized LOC4343112
Os06g0603600	TTS	23613218	23613856	23613856	16.4291	0	up	SPX domain-containing protein 1
Os03g0639600	TTS	24577844	24577931	24577931	0	23.4914	down	protein LOL3
Os01g0246700	TTS	8085942	8086997	8085942	0	25.3867	down	probable WRKY transcription factor 31
Os03g0586800	TTS	21672781	21672798	21672798	0	98.4504	down	lysine--tRNA ligase
EPlOsAg00000019517	TTS	23483863	23483936	23483936	0	141.567	down
Os04g0404800	TTS	20084312	20084558	20084312	15.8359	0	up	acetyl-coenzyme A synthetase, chloroplastic/glyoxysomal
Os06g0221200	TTS	6253764	6253787	6253764	0	36.0416	down	annexin D1
Os07g0511100	TTS	19515819	19516316	19515819	0	47.8266	down	spidroin-1
Os10g0465800	TTS	17184486	17184787	17184787	0	70.4742	down	60S ribosomal protein L21-2
Os08g0473600	TTS	23343227	23343299	23343227	18.5982	0	up	alpha-amylase isozyme 3E
Os03g0345700	TTS	12906103	12906848	12906848	66.4157	0	up	skin secretory protein xP2
Os04g0386700	TTS	18995703	18995708	18995703	34.0816	0	up	uncharacterized LOC4335656
Os03g0626200	TTS	23844156	23844228	23844156	0	49.8483	down
EPlOsAg00000049205	TTS	20115037	20115181	20115181	23.7698	0	up
Os06g0141600	TTS	2212838	2212998	2212998	1789.11	0	up	early nodulin-93
EPlOsAg00000004488	TTS	25842836	25843883	25843883	0	26.1703	down
Os08g0323700	TTS	14186273	14187730	14187730	0	19.1307	down	cation-chloride cotransporter 1
Os10g0131000	TTS	2045826	2045932	2045826	0	26.7935	down
EPlOsAg00000048008	TTS	24992780	24993055	24993055	0	27.105	down
Os10g0447100	TTS	16184528	16184741	16184528	20.3527	0	up	ubiquitin-conjugating enzyme E2 4
Os07g0629500	TTS	26103024	26103054	26103054	26.8522	0	up
Os06g0542100	TTS	20381278	20381380	20381278	0	19.1307	down	polyadenylate-binding protein-interacting protein 8-like
Os01g0264500	TTS	8991257	8991284	8991257	0	25.5472	down	uncharacterized LOC4326203
Os01g0565900	TTS	21633693	21633796	21633693	24.7866	0	up	protein transport protein Sec61 subunit beta
Os01g0681900	TTS	28091081	28091745	28091745	28.6636	0	up
EPlOsAg00000022813	TTS	22671674	22672274	22672274	0	31.8582	down
Os04g0397100	TTS	19599408	19599418	19599418	25.8194	0	up	chaperone protein ClpC1, chloroplastic
Os08g0339200	TTS	15278489	15279134	15278489	24.2127	0	up	D-aminoacyl-tRNA deacylase
Os05g0490100	TTS	24079759	24079764	24079759	0	62.9335	down	60S ribosomal protein L30
Os01g0948600	TTS	41728420	41729052	41729052	86.7531	0	up
Os08g0316900	TTS	13600846	13601183	13601183	0	19.6298	down
EPlOsAg00000000427	TTS	31498982	31501347	31501347	0	33.336	down
Os10g0346600	TTS	10411138	10411681	10411681	0	19.308	down	vacuolar-sorting receptor 3
Os06g0700700	TTS	29474416	29475159	29475159	16.5244	0	up	cadmium/zinc-transporting ATPase HMA3
Os02g0823600	TTS	35373464	35373490	35373490	26.5079	0	up	uncharacterized LOC4331199
Os02g0439700	TTS	14119054	14119112	14119054	17.2129	0	up	eukaryotic translation initiation factor 4B3
Os02g0439700	TTS	14121834	14121836	14121834	0	19.6298	down	eukaryotic translation initiation factor 4B3
Os08g0199300	TTS	5748287	5748295	5748287	0	27.9966	down	obg-like ATPase 1
Os10g0447100	TTS	16184528	16184989	16184528	0	18.8118	down	ubiquitin-conjugating enzyme E2 4
EPlOsAg00000025232	TTS	26902013	26902386	26902386	0	45.6956	down
Os08g0544500	TTS	2561847	2562183	2561847	0	17.0554	down	probable protein NAP1
Os01g0246700	TTS	8085942	8087243	8085942	18.2473	0	up	probable WRKY transcription factor 31
Os04g0446300	TTS	22246488	22246545	22246545	0	16.4118	down	probable signal peptidase complex subunit 2
Os09g0556300	TTS	22106510	22106794	22106510	32.016	0	up
Os01g0264500	TTS	8992167	8992208	8992167	40.199	0	up	uncharacterized LOC4326203
Os07g0469600	TTS	16770798	16770799	16770798	0	22.2042	down
Os02g0124800	TTS	1289228	1289875	1289875	36.4914	0	up	uncharacterized LOC107280196
Os03g0606200	TTS	22742854	22742955	22742854	70.573	0	up	uncharacterized LOC4333416
Os08g0395700	TTS	18769283	18769290	18769290	89.5072	0	up
Os03g0804800	TTS	33597995	33598027	33597995	0	16.2611	down	T-complex protein 1 subunit theta
Os12g0556400	TTS	22642975	22643084	22642975	0	15.1003	down	uncharacterized LOC4352497
Os03g0116400	TTS	932766	932812	932766	0	129.451	down	RHOMBOID-like protein 2
Os12g0438900	TTS	14501884	14501891	14501891	0	46.5513	down	probable signal peptidase complex subunit 1
Os12g0250900	TTS	8494889	8495191	8495191	0	19.8465	down	uncharacterized LOC4351893
Os11g0536400	TTS	19534214	19534770	19534214	23.7538	0	up
Os07g0561800	TTS	22429484	22429574	22429484	19.5752	0	up	organic cation/carnitine transporter 2
Os12g0517200	TTS	20107135	20107309	20107135	0	25.5075	down	ribosomal protein S10, mitochondrial
Os01g0332900	TTS	12921727	12922102	12922102	0	28.696	down	prostatic spermine-binding protein
Os05g0541750	TTS	26902315	26902386	26902386	44.0651	0	up
EPlOsAg00000018068	TTS	30932452	30932843	30932843	29.262	0	up
Os07g0222300	TTS	6763816	6763962	6763962	0	15.5776	down	eukaryotic translation initiation factor 3 subunit E
Os04g0487300	TTS	24352566	24352907	24352907	0	21.1855	down	DNA-directed RNA polymerases II and IV subunit 5A
Os09g0491692	TTS	18962201	18962203	18962203	16.4291	0	up	uncharacterized LOC9267449
EPlOsAg00000000402	TTS	9313876	9314733	9314733	0	20.5624	down
Os10g0563200	TTS	22231783	22231940	22231940	0	15.5776	down	protein ARABIDILLO 1
Os10g0522400	TTS	20253886	20254491	20253886	24.8185	0	up	F-box protein PP2-A13
Os01g0565900	TTS	21632393	21633118	21632393	0	19.308	down	protein transport protein Sec61 subunit beta
Os04g0598200	TTS	30181054	30181128	30181054	29.7123	0	up	60S ribosomal protein L12
Os08g0155550	TTS	3190001	3190442	3190001	23.7538	0	up
Os08g0316900	TTS	13600948	13601183	13601183	0	23.6779	down
Os10g0411800	TTS	14331893	14331900	14331893	61.0581	0	up	40S ribosomal protein S17-3
Os07g0512200	TTS	19624993	19625000	19625000	16.0796	0	up	autophagy-related protein 8A
Os03g0821100	TTS	34447621	34447789	34447621	18.2473	0	up	heat shock cognate 70 kDa protein 2
Os04g0517100	TTS	25842848	25843883	25843883	0	35.7105	down	myb-related protein Myb4
Os08g0163500	TTS	3741318	3741344	3741318	38.2127	0	up	uncharacterized LOC4344739
Os07g0620500	TTS	25651234	25651527	25651234	0	48.5918	down	dolichyl-diphosphooligosaccharide--protein glycosyltransferase subunit 4A
EPlOsAg00000025232	TTS	26902281	26902386	26902386	44.0441	0	up
Os05g0577500	TTS	28760176	28760261	28760261	21.6883	0	up	probable calcium-binding protein CML14
EPlOsAg00000022813	TTS	22671561	22672274	22672274	15.8359	0	up
Os03g0557900	TTS	19746656	19746719	19746656	27.1964	0	up
Os01g0391100	TTS	16296339	16296351	16296351	0	15.9422	down
Os01g0572700	TTS	22031242	22031414	22031414	17.1945	0	up	calumenin-B
Os02g0708300	TTS	29287536	29287769	29287536	72.7077	0	up	RING-box protein 1
Os05g0371500	TTS	17880890	17881187	17881187	0	37.3288	down	uncharacterized LOC4338589
Os12g0136500	TTS	1772869	1773526	1773526	59.7741	0	up
Os10g0465800	TTS	17182953	17182961	17182961	0	55.7977	down	60S ribosomal protein L21-2
Os02g0133800	TTS	1785561	1785578	1785561	38.8007	0	up	proteasome subunit alpha type-1
Os02g0250400	TTS	8505367	8505785	8505367	0	36.0416	down	GDSL esterase/lipase At5g45910
Os01g0549700	TTS	20573673	20573699	20573673	0	24.7786	down	DEAD-box ATP-dependent RNA helicase 56
Os10g0440500	TTS	15828024	15828275	15828024	0	45.052	down	cylicin-2
Os10g0407200	TTS	13940137	13940352	13940352	0	24.9241	down	uncharacterized endoplasmic reticulum membrane protein C16E8.02
Os03g0750700	TTS	30940775	30940790	30940790	0	17.8553	down	protein STRICTOSIDINE SYNTHASE-LIKE 3
Os11g0112050	TTS	563857	563857	563857	0	1246.01	down
Os02g0601100	TTS	23514680	23515778	23515778	0	16.8238	down	cytosolic Fe-S cluster assembly factor NBP35
Os03g0780500	TTS	32367104	32367376	32367104	33.2078	0	up	inosine-5'-monophosphate dehydrogenase
EPlOsAg00000004488	TTS	25843047	25843883	25843883	0	25.744	down
Os08g0316900	TTS	13600849	13601183	13601183	23.0707	0	up
EPlOsAg00000016619	TTS	21099259	21099297	21099297	0	91.8271	down
Os07g0258700	TTS	8991560	8991594	8991560	0	16.09	down	BTB/POZ domain-containing protein At4g08455
Os09g0491740	TTS	18978047	18978635	18978635	24.0981	0	up	uncharacterized LOC9272362
Os03g0432100	TTS	18152206	18152213	18152213	0	19.308	down	pyruvate, phosphate dikinase 2
EPlOsAg00000033251	TTS	11747891	11748178	11747891	32.9854	0	up
EPlOsAg00000000402	TTS	9313703	9313896	9313896	25.8194	0	up
Os01g0776700	TTS	32855406	32855782	32855782	38.1016	0	up	uncharacterized LOC4327895
Os06g0694000	TTS	28969892	28969926	28969926	16.1801	0	up	adagio-like protein 1
Os05g0371500	TTS	17880887	17881187	17881187	43.1618	0	up	uncharacterized LOC4338589
Os12g0257000	TTS	8832978	8833003	8833003	16.5244	0	up	serine carboxypeptidase 1
Os02g0175800	TTS	4143763	4143808	4143763	18.876	0	up	uncharacterized LOC9268832
Os02g0708300	TTS	29287536	29287555	29287536	40.2782	0	up	RING-box protein 1
Os09g0530700	TTS	20789835	20790039	20789835	0	19.6278	down	uncharacterized LOC4347664
Os02g0439700	TTS	14119054	14119101	14119054	0	15.6234	down	eukaryotic translation initiation factor 4B3
EPlOsAg00000018354	TTS	14822013	14822107	14822107	27.3709	0	up
Os02g0310200	TTS	12186520	12186616	12186520	36.1436	0	up
Os08g0452900	TTS	22163462	22163469	22163462	18.876	0	up	chaperone protein DnaJ-like
Os05g0150500	TTS	2892681	2893639	2893639	16.4927	0	up	transport inhibitor response 1-like protein Os05g0150500
Os08g0191100	TTS	5327873	5328163	5328163	24.2127	0	up	putative aconitate hydratase, cytoplasmic
Os04g0679100	TTS	34678792	34678803	34678792	38.2127	0	up	clathrin light chain 1
Os08g0163500	TTS	3741318	3741331	3741318	40.7054	0	up	uncharacterized LOC4344739
Os11g0537400	TTS	19591289	19591430	19591430	0	49.2252	down	respiratory burst oxidase homolog protein B-like
Os08g0288000	TTS	11409280	11409498	11409280	22.3768	0	up
Os02g0250400	TTS	8504470	8504989	8504470	0	54.2035	down	GDSL esterase/lipase At5g45910
Os03g0305400	TTS	10840216	10840228	10840228	0	24.9241	down	universal stress protein A-like protein
EPlOsAg00000017364	TTS	6357350	6358227	6357350	18.876	0	up
Os02g0208300	TTS	6075308	6075669	6075308	25.5176	0	up	ABC transporter G family member 39
Os04g0181100	TTS	5528149	5528150	5528150	0	24.135	down	uncharacterized LOC4335098
EPlOsAg00000041352	TTS	17389132	17389608	17389608	0	27.4206	down
Os09g0455000	TTS	17096950	17096957	17096950	23.7538	0	up
EPlOsAg00000000402	TTS	9314403	9314733	9314733	24.1194	0	up
Os03g0821100	TTS	34447621	34447640	34447621	0	62.8123	down	heat shock cognate 70 kDa protein 2
Os01g0276800	TTS	9706292	9706310	9706310	0	16.7336	down	glucosidase 2 subunit beta
Os08g0505300	TTS	24992967	24993055	24993055	0	22.2042	down	60S ribosomal protein L31
Os06g0340301	TTS	13586849	13587042	13586849	17.9014	0	up
Os01g0855700	TTS	36943096	36944571	36943096	19.6509	0	up
Os08g0180000	TTS	4679189	4679266	4679266	0	15.8891	down	mRNA cap guanine-N7 methyltransferase 1
Os02g0729801	TTS	30381329	30381959	30381959	0	18.07	down
Os07g0469600	TTS	16769255	16769524	16769255	51.2327	0	up
EPlOsAg00000026505	TTS	31207841	31207848	31207848	0	31.5656	down
Os06g0308300	TTS	11699382	11699391	11699391	17.9014	0	up	65-kDa microtubule-associated protein 1
Os02g0601100	TTS	23514681	23515778	23515778	0	17.8553	down	cytosolic Fe-S cluster assembly factor NBP35
Os02g0543400	TTS	20183147	20183177	20183147	18.59	0	up	WD repeat domain-containing protein 83
Os07g0184300	TTS	4460761	4461073	4461073	196.158	0	up
Os08g0544500	TTS	2561847	2561863	2561847	0	17.2176	down	probable protein NAP1
Os01g0759700	TTS	31982325	31982571	31982325	18.2457	0	up	translation initiation factor IF-2
Os02g0509500	TTS	18212903	18212915	18212903	0	24.301	down	uncharacterized LOC4329446
Os01g0776600	TTS	32855349	32855782	32855782	27.5407	0	up	purple acid phosphatase 2
Os02g0168100	TTS	3677517	3677517	3677517	22.3716	0	up	4-hydroxyphenylpyruvate dioxygenase
Os03g0835400	TTS	35101075	35101102	35101075	44.3936	0	up	electron transfer flavoprotein subunit alpha, mitochondrial
Os09g0491740	TTS	18978049	18978635	18978635	20.9734	0	up	uncharacterized LOC9272362
Os02g0437200	TTS	13949524	13949820	13949820	20.2743	0	up	SNAP25 homologous protein SNAP33
Os03g0791800	TTS	32930383	32930390	32930390	0	54.8412	down	ubiquitin-conjugating enzyme E2 2
Os03g0116400	TTS	934630	934716	934630	0	51.7176	down	RHOMBOID-like protein 2
Os04g0655300	TTS	33419718	33421033	33419718	0	39.8786	down	G-type lectin S-receptor-like serine/threonine-protein kinase SD2-5
Os01g0840700	TTS	36083624	36083632	36083632	47.8519	0	up	60S ribosomal protein L36-3
Os10g0563200	TTS	22231373	22231383	22231383	0	16.4118	down	protein ARABIDILLO 1
Os03g0275500	TTS	9313880	9314791	9314791	0	16.7336	down	putative clathrin assembly protein At2g25430
Os06g0246000	TTS	7590619	7590712	7590712	138.96	0	up	uncharacterized LOC4340639
Os03g0639600	TTS	24578482	24578503	24578503	0	29.5974	down	protein LOL3
Os02g0639300	TTS	25647206	25648212	25647206	0	31.7783	down	CBS domain-containing protein CBSX5
Os05g0569400	TTS	28348256	28348453	28348256	0	16.2007	down	putative glucose-6-phosphate 1-epimerase
Os04g0639100	TTS	32479143	32479370	32479143	19.2785	0	up	uncharacterized LOC9267479
Os03g0842400	TTS	35405441	35405442	35405442	0	17.5364	down
Os03g0203200	TTS	5425895	5426054	5425895	0	53.097	down	probable strigolactone esterase D14
Os05g0371500	TTS	17880842	17881187	17881187	0	40.5017	down	uncharacterized LOC4338589
Os09g0518000	TTS	20217417	20217425	20217417	51.7343	0	up	crocetin glucosyltransferase 2
Os08g0154700	TTS	3149717	3149892	3149717	0	19.3162	down	sm-like protein LSM2
Os05g0371500	TTS	17880886	17881187	17881187	87.5054	0	up	uncharacterized LOC4338589
Os01g0246700	TTS	8086284	8087036	8086284	0	23.9895	down	probable WRKY transcription factor 31
Os06g0221200	TTS	6253764	6253839	6253764	0	15.6234	down	annexin D1
Os06g0700700	TTS	29474248	29474267	29474267	0	15.6234	down	cadmium/zinc-transporting ATPase HMA3
Os03g0758800	TTS	31390408	31390494	31390408	0	191.793	down	eukaryotic translation initiation factor 5A-2
Os02g0181300	TTS	4549415	4549518	4549415	31.4601	0	up	probable WRKY transcription factor 40
Os02g0181300	TTS	4549415	4549527	4549415	0	29.5974	down	probable WRKY transcription factor 40
Os08g0513700	TTS	25483649	25483971	25483649	19.6227	0	up	squamosa promoter-binding-like protein 15
Os11g0230400	TTS	6940491	6940521	6940491	0	541.267	down	putative serpin-Z6A
Os06g0653000	TTS	26737381	26737458	26737381	39.8494	0	up	protein ECERIFERUM 3
Os09g0491740	TTS	18978266	18978635	18978635	18.9491	0	up	uncharacterized LOC9272362
Os07g0615200	TTS	25350497	25350610	25350497	0	25.1887	down	protein TIFY 10b
Os03g0655100	TTS	25548617	25548930	25548617	93.6811	0	up	plant cysteine oxidase 2
Os04g0146800	TTS	3275074	3275121	3275074	0	16.2611	down
Os01g0312500	TTS	11747891	11748191	11747891	0	17.8553	down	pectinesterase
Os02g0208300	TTS	6075308	6075428	6075308	21.4054	0	up	ABC transporter G family member 39
Os07g0622100	TTS	25726381	25726389	25726381	75.0945	0	up	40S ribosomal protein S6
Os01g0695100	TTS	28741498	28741536	28741498	0	34.8938	down	phosphoethanolamine N-methyltransferase 1
Os02g0315400	TTS	12496361	12496384	12496361	40.3545	0	up	oligosaccharyltransferase complex subunit ostc
EPlOsAg00000022813	TTS	22671564	22672274	22672274	17.1283	0	up
Os08g0204800	TTS	6114625	6114640	6114640	28.0727	0	up	AUGMIN subunit 2
Os07g0446600	TTS	15280796	15280938	15280938	83.6548	0	up	uncharacterized LOC4343112
Os06g0274200	TTS	9284468	9284534	9284468	0	31.5364	down	H/ACA ribonucleoprotein complex subunit 2-like protein
Os01g0948600	TTS	41728930	41729052	41729052	0	91.0694	down
Os08g0532350	TTS	26536932	26537376	26536932	421.792	0	up
Os07g0469600	TTS	16769836	16769837	16769836	88.1302	0	up
Os08g0431500	TTS	20876757	20876787	20876757	0	18.0208	down	NADH-ubiquinone oxidoreductase 20.9 kDa subunit
Os07g0222300	TTS	6764248	6764299	6764299	23.0653	0	up	eukaryotic translation initiation factor 3 subunit E
Os02g0734900	TTS	30664128	30664240	30664128	0	18.6931	down	uncharacterized LOC4330647
Os05g0443500	TTS	21704116	21704419	21704419	0	31.8582	down	ferredoxin-6, chloroplastic
Os09g0412400	TTS	14649333	14649340	14649340	0	88.7923	down	uncharacterized LOC4347040
Os07g0184300	TTS	4460757	4461073	4461073	117.392	0	up
EPlOsAg00000052126	TTS	4788718	4789068	4788718	17.2129	0	up
Os07g0184300	TTS	4460745	4461073	4461073	163.592	0	up
Os03g0427300	TTS	17900880	17900906	17900880	110.163	0	up	glutelin type-A 3
Os03g0345700	TTS	12907220	12907324	12907324	793.756	0	up	skin secretory protein xP2
Os01g0948500	TTS	41728615	41729052	41729052	0	54.8412	down	U-box domain-containing protein 43
EPlOsAg00000040714	TTS	18152709	18152854	18152709	54.04	0	up
Os05g0155500	TTS	3251213	3251943	3251943	0	52.2904	down
Os10g0131000	TTS	2044992	2045037	2044992	37.8982	0	up
Os08g0549100	TTS	27565043	27565047	27565047	0	51.406	down	probable L-ascorbate peroxidase 4
Os02g0127900	TTS	1448693	1448751	1448693	21.6883	0	up	uncharacterized LOC4328170
EPlOsAg00000003964	TTS	29159171	29159276	29159276	0	22.3191	down
Os10g0346600	TTS	10411132	10411681	10411681	0	21.1855	down	vacuolar-sorting receptor 3
Os03g0670700	TTS	26460679	26460729	26460679	0	1190.34	down	glycine-rich RNA-binding protein 2
Os08g0323700	TTS	14186331	14187730	14187730	0	21.1855	down	cation-chloride cotransporter 1
Os12g0257000	TTS	8833051	8833071	8833071	17.8274	0	up	serine carboxypeptidase 1
Os03g0663800	TTS	26071244	26071403	26071403	0	64.0877	down
Os05g0533800	TTS	26499220	26499495	26499220	0	17.2176	down	uncharacterized LOC4339428
EPlOsAg00000041352	TTS	17393184	17393271	17393271	0	41.7479	down
Os08g0395400	TTS	18769506	18769507	18769507	0	47.979	down
Os10g0131000	TTS	2051100	2051210	2051100	0	28.3771	down
EPlOsAg00000034868	TTS	4033575	4033575	4033575	187.013	0	up
Os03g0557900	TTS	19746656	19746686	19746656	23.4203	0	up
EPlOsAg00000041352	TTS	17393138	17393271	17393271	0	40.5468	down
Os06g0264650	TTS	8744344	8744627	8744344	0	24.135	down
Os03g0655100	TTS	25548617	25548667	25548617	0	22.2042	down	plant cysteine oxidase 2
EPlOsAg00000041352	TTS	17393056	17393271	17393271	36.8454	0	up
Os03g0663800	TTS	26071243	26071403	26071403	99.3072	0	up
Os04g0253000	TTS	10000477	10000484	10000477	41.7582	0	up	histone H1
Os06g0700700	TTS	29474436	29475159	29475159	0	18.9862	down	cadmium/zinc-transporting ATPase HMA3
Os06g0596300	TTS	23470971	23471199	23470971	0	17.5364	down	palmitoyl-acyl carrier protein thioesterase, chloroplastic
Os10g0492600	TTS	18702398	18702477	18702398	0	22.2042	down	probable aquaporin TIP3-1
Os02g0100300	TTS	14605	14606	14605	16.1418	0	up	FAM10 family protein At4g22670
Os01g0860800	TTS	37274309	37274583	37274309	195.454	0	up	glucan endo-1,3-beta-glucosidase 14
Os12g0572300	TTS	23584177	23584546	23584546	0	15.4464	down	serine/arginine-rich SC35-like splicing factor SCL30
EPlOsAg00000022813	TTS	22671560	22672274	22672274	0	25.8264	down
Os03g0606200	TTS	22742854	22742921	22742854	0	37.3862	down	uncharacterized LOC4333416
EPlOsAg00000042784	TTS	21293031	21293274	21293274	18.9491	0	up
Os02g0208300	TTS	6075308	6075372	6075308	25.4751	0	up	ABC transporter G family member 39
Os06g0646700	TTS	26421596	26422160	26422160	19.2648	0	up	translation initiation factor IF-2
Os06g0671700	TTS	27876981	27877155	27876981	19.2785	0	up	twinkle homolog protein, chloroplastic/mitochondrial
Os06g0340301	TTS	13586867	13586886	13586867	42.6459	0	up
Os04g0372700	TTS	18171106	18171245	18171106	54.7418	0	up	putative quinone-oxidoreductase homolog, chloroplastic
Os08g0323700	TTS	14186282	14187730	14187730	16.0796	0	up	cation-chloride cotransporter 1
EPlOsAg00000025232	TTS	26902287	26902386	26902386	63.1636	0	up
Os10g0465800	TTS	17184488	17184787	17184787	73.0573	0	up	60S ribosomal protein L21-2
Os05g0445500	TTS	21837477	21837525	21837477	0	35.7198	down	60S acidic ribosomal protein P2B
Os10g0440500	TTS	15828024	15828791	15828024	69.9113	0	up	cylicin-2
Os03g0685900	TTS	27366047	27366066	27366047	0	116.52	down	uncharacterized LOC4333753
EPlOsAg00000013227	TTS	13505556	13505570	13505556	23.7538	0	up
Os11g0151800	TTS	2435947	2437015	2435947	0	16.2611	down	probable purple acid phosphatase 20
Os11g0433900	TTS	14045765	14045790	14045765	96.4999	0	up	60S ribosomal protein L38
EPlOsAg00000007943	TTS	21704316	21704419	21704419	30.5291	0	up
Os08g0326900	TTS	14372055	14372068	14372068	16.1418	0	up	uncharacterized LOC4345283
Os06g0274200	TTS	9284468	9284514	9284468	0	51.406	down	H/ACA ribonucleoprotein complex subunit 2-like protein
Os05g0287800	TTS	12455647	12455655	12455647	20.9734	0	up	phosphatidylinositol:ceramide inositolphosphotransferase-like
Os06g0686700	TTS	28636072	28636080	28636080	288.833	0	up
Os03g0343500	TTS	12797289	12797312	12797312	0	87.0445	down	60S ribosomal protein L22-2
Os01g0708400	TTS	29435727	29436427	29435727	16.8436	0	up
Os04g0494400	TTS	24719626	24720061	24720061	0	19.9516	down
Os03g0331600	TTS	12224030	12224030	12224030	0	17.8553	down	uncharacterized LOC4332730
Os03g0426800	TTS	17825689	17825718	17825689	0	20.917	down	membrane-anchored ubiquitin-fold protein 1
EPlOsAg00000022685	TTS	23147851	23147898	23147898	0	36.4516	down
Os06g0714000	TTS	30277998	30278005	30278005	0	15.4464	down	UPF0183 protein At3g51130
Os12g0477600	TTS	17406230	17406333	17406333	0	30.8436	down
Os08g0315200	TTS	13504957	13505236	13504957	52.6363	0	up	uncharacterized LOC4345244
Os06g0248500	TTS	7710356	7710661	7710356	0	35.7198	down	U-box domain-containing protein 21
EPlOsAg00000020815	TTS	25651234	25651623	25651234	41.2476	0	up
Os01g0948600	TTS	41728688	41729052	41729052	163.942	0	up
Os06g0506600	TTS	18015240	18015861	18015861	52.6715	0	up	ubiquitin-conjugating enzyme E2-17 kDa
Os04g0494400	TTS	24719614	24720061	24720061	0	18.1741	down
Os12g0136500	TTS	1772850	1773526	1773526	53.6891	0	up
Os03g0648400	TTS	25131020	25131028	25131020	0	97.1836	down	dnaJ protein homolog
Os02g0235600	TTS	7683343	7683349	7683343	55.4256	0	up	60S ribosomal protein L11-like
Os06g0506600	TTS	18015648	18015861	18015861	88.429	0	up	ubiquitin-conjugating enzyme E2-17 kDa
Os10g0447100	TTS	16184528	16184810	16184528	23.4096	0	up	ubiquitin-conjugating enzyme E2 4
Os12g0631100	TTS	27025682	27025779	27025682	0	18.0208	down	ras-related protein RABF2a
Os03g0626200	TTS	23844156	23844294	23844156	23.4203	0	up
Os07g0258700	TTS	8990373	8990404	8990373	19.6509	0	up	BTB/POZ domain-containing protein At4g08455
Os09g0528200	TTS	20673132	20673160	20673132	15.73	0	up	homeobox-leucine zipper protein HOX6
EPlOsAg00000023486	TTS	28849301	28849344	28849301	47.3727	0	up
Os05g0595100	TTS	29635373	29635504	29635373	0	54.8412	down	UDP-glucose 4-epimerase 1
Os01g0530316	TTS	19088350	19088369	19088350	0	22.8478	down
Os03g0312500	TTS	11175068	11175071	11175068	16.8687	0	up
Os03g0439800	TTS	18622009	18622023	18622009	22.1073	0	up	uncharacterized protein At2g23090
Os03g0385301	TTS	15287618	15287619	15287619	0	15.3045	down	zinc finger CCCH domain-containing protein 15 homolog
Os02g0187100	TTS	4834833	4834910	4834833	0	26.3226	down	kynurenine formamidase
Os05g0371500	TTS	17880849	17881187	17881187	0	34.754	down	uncharacterized LOC4338589
Os02g0175800	TTS	4143617	4143621	4143617	61.4091	0	up	uncharacterized LOC9268832
Os06g0319700	TTS	12426124	12426129	12426124	0	15.266	down	60S ribosomal protein L31
Os03g0750800	TTS	30940674	30940790	30940790	22.7211	0	up	transcriptional adapter ADA2
Os12g0631100	TTS	27025682	27025810	27025682	0	16.2611	down	ras-related protein RABF2a
Os12g0572300	TTS	23585191	23585200	23585200	0	18.6644	down	serine/arginine-rich SC35-like splicing factor SCL30
Os03g0268000	TTS	8889432	8889484	8889432	21.7563	0	up	serine/threonine-protein phosphatase PP1-like
Os07g0222300	TTS	6763730	6763779	6763779	0	30.571	down	eukaryotic translation initiation factor 3 subunit E
Os08g0205800	TTS	6168996	6169085	6168996	74.805	0	up	cysteine-rich and transmembrane domain-containing protein A
Os09g0518000	TTS	20216718	20216752	20216718	18.2473	0	up	crocetin glucosyltransferase 2
Os07g0446600	TTS	15280286	15280288	15280288	68.0763	0	up	uncharacterized LOC4343112
Os10g0579500	TTS	23113138	23113203	23113203	0	17.7585	down	uncharacterized LOC4349515
Os01g0948600	TTS	41728918	41729052	41729052	118.256	0	up
EPlOsAg00000007943	TTS	21705169	21705257	21705257	0	44.3193	down
Os12g0438900	TTS	14502359	14502366	14502366	105.624	0	up	probable signal peptidase complex subunit 1
Os09g0536800	TTS	21113914	21114304	21113914	183.49	0	up
Os11g0112000	TTS	563224	563756	563756	0	325.105	down	uncharacterized LOC9269768
Os02g0133800	TTS	1786467	1786553	1786467	33.6873	0	up	proteasome subunit alpha type-1
Os06g0166400	TTS	3337084	3338852	3337084	0	17.4469	down	ethylene-responsive transcription factor RAP2-9
EPlOsAg00000007186	TTS	4834833	4835237	4834833	17.5572	0	up
Os05g0437050	TTS	21408284	21409275	21408284	19.3	0	up
Os01g0708400	TTS	29435727	29436085	29435727	0	16.8987	down
Os03g0669200	TTS	26404705	26404729	26404729	25.1681	0	up	guanine nucleotide-binding protein subunit beta
Os07g0469600	TTS	16769255	16769525	16769255	41.5972	0	up
EPlOsAg00000003964	TTS	29156755	29156828	29156828	16.5244	0	up
Os11g0148500	TTS	2239774	2240072	2240072	41.4072	0	up	pyruvate kinase 1, cytosolic
EPlOsAg00000025232	TTS	26900667	26900675	26900675	27.9645	0	up
Os02g0250400	TTS	8504470	8505124	8504470	51.5836	0	up	GDSL esterase/lipase At5g45910
Os02g0734900	TTS	30664306	30664412	30664306	0	29.9714	down	uncharacterized LOC4330647
Os08g0544500	TTS	2561847	2562161	2561847	0	15.8891	down	probable protein NAP1
Os04g0655300	TTS	33419718	33420813	33419718	0	25.744	down	G-type lectin S-receptor-like serine/threonine-protein kinase SD2-5
Os03g0141000	TTS	2266302	2266524	2266302	0	124.987	down	60S ribosomal protein L21-2
Os08g0191100	TTS	5327819	5328163	5328163	0	60.441	down	putative aconitate hydratase, cytoplasmic
Os04g0402700	TTS	19963061	19963430	19963061	74.3927	0	up
Os05g0595100	TTS	29635373	29635632	29635373	86.3404	0	up	UDP-glucose 4-epimerase 1
Os07g0184300	TTS	4460779	4461073	4461073	0	151.414	down
Os02g0235600	TTS	7683207	7683345	7683207	0	46.9828	down	60S ribosomal protein L11-like
EPlOsAg00000042060	TTS	4143723	4143737	4143723	34.4258	0	up
Os01g0776600	TTS	32855424	32855782	32855782	37.1963	0	up	purple acid phosphatase 2
Os03g0663800	TTS	26071212	26071214	26071214	0	41.5122	down
Os10g0411700	TTS	14323064	14323072	14323072	0	520.035	down	40S ribosomal protein S28
EPlOsAg00000012082	TTS	20509763	20509763	20509763	0	21.6814	down
Os05g0508500	TTS	25165949	25165986	25165949	35.4418	0	up	serine/arginine repetitive matrix protein 1-like
Os10g0522400	TTS	20253886	20254161	20253886	24.5636	0	up	F-box protein PP2-A13
Os02g0610600	TTS	23992513	23992513	23992513	31.1105	0	up	serine/arginine-rich splicing factor RSZ23
Os09g0560150	TTS	22261917	22262024	22262024	0	15.3045	down
Os02g0510200	TTS	18238249	18238586	18238249	20.7036	0	up	acetolactate synthase 1, chloroplastic
Os05g0108800	TTS	493844	494063	493844	38.2491	0	up	cytochrome b5
Os02g0177500	TTS	4270180	4270212	4270212	37.7521	0	up	probable small nuclear ribonucleoprotein F
Os08g0549300	TTS	27564934	27565047	27565047	25.9673	0	up	acyl carrier protein 3, chloroplastic
Os05g0155500	TTS	3249946	3250465	3250465	33.907	0	up
Os05g0398000	TTS	19475160	19475167	19475167	162.471	0	up	cyclin-P3-1
Os01g0565900	TTS	21632393	21633102	21632393	27.3709	0	up	protein transport protein Sec61 subunit beta
Os03g0382350	TTS	15160768	15162053	15160768	17.3925	0	up
Os03g0685900	TTS	27365794	27365802	27365794	0	35.0762	down	uncharacterized LOC4333753
Os02g0805100	TTS	34349638	34349708	34349638	17.8964	0	up	auxin-responsive protein IAA9
Os03g0345901	TTS	12907687	12907731	12907687	51.7343	0	up
Os06g0326700	IR_OFF:12810238:12810329:12810167-12810238,12810329-12810417:0				0	47.2939	down	diacylglycerol O-acyltransferase 2
EPlOsAg00000030637	IR_OFF:14163097:14163233:14163017-14163097,14163233-14163393:0				0	60.441	down
Os12g0460800	IR_OFF:16196865:16196945:16196768-16196865,16196945-16197009:0				0	51.4201	down	serine/threonine-protein kinase AFC2
Os12g0460800	IR_OFF:16198180:16198301:16198027-16198180,16198301-16198327:0				0	57.9627	down	serine/threonine-protein kinase AFC2
Os02g0131700	IR_OFF:1653041:1653120:1652976-1653041,1653120-1653238:0				0	26.3876	down	ras GTPase-activating protein-binding protein 2
Os08g0130500	IR_OFF:1721364:1721451:1721139-1721364,1721451-1721531:0				24.4689	0	up	60S acidic ribosomal protein P0
Os12g0136500	IR_OFF:1773803:1773953:1773644-1773803,1773953-1774019:0				75.2926	0	up
EPlOsAg00000018271	IR_OFF:20581941:20582927:20581807-20581941,20582927-20583189:0				0	42.5051	down
Os06g0558700	IR_OFF:21346173:21346248:21345844-21346173,21346248-21346310:0				29.9505	0	up	nuclear poly(A) polymerase 4
Os01g0565900	IR_OFF:21632728:21633174:21632393-21632728,21633174-21633473:0				18.9342	0	up	protein transport protein Sec61 subunit beta
Os11g0148500	IR_OFF:2240300:2240388:2240201-2240300,2240388-2240455:0				88.429	0	up	pyruvate kinase 1, cytosolic
Os08g0480000	IR_OFF:23715948:23716049:23715862-23715948,23716049-23716105:0				0	42.0923	down	protein DETOXIFICATION 27
Os11g0104900	IR_OFF:242537:242625:242052-242537,242625-242795:0				47.0218	0	up	clathrin heavy chain 1
Os11g0104866	IR_OFF:242537:242625:242052-242537,242625-242795:0				47.0218	0	up	clathrin heavy chain 1
Os11g0104866	IR_OFF:243546:243628:243424-243546,243628-243738:0				50.3361	0	up	clathrin heavy chain 1
Os12g0586000	IR_OFF:24457602:24457695:24456852-24457602,24457695-24457906:0				0	17.7585	down	putative disease resistance protein At5g47280
EPlOsAg00000038641	IR_OFF:24457602:24457695:24456852-24457602,24457695-24457906:0				0	17.7585	down
Os07g0616900	IR_OFF:25431907:25432085:25431715-25431907,25432085-25432203:0				63.5145	0	up	uncharacterized LOC4343911
Os07g0616800	IR_OFF:25431907:25432085:25431715-25431907,25432085-25432203:0				63.5145	0	up	sucrose synthase 3
EPlOsAg00000021749	IR_OFF:25431907:25432085:25431715-25431907,25432085-25432203:0				63.5145	0	up
Os03g0663800	IR_OFF:26071784:26071918:26071497-26071784,26071918-26071998:0				0	113.936	down
Os03g0147400	IR_OFF:2654271:2654446:2653070-2654271,2654446-2654802:0				25.6163	0	up	putative transporter arsB
Os03g0147400	IR_OFF:2654529:2654795:2653070-2654529,2654795-2654802:0				0	23.2756	down	putative transporter arsB
Os06g0651100	IR_OFF:26651304:26651394:26650925-26651304,26651394-26651624:0				0	24.4568	down	anthocyanidin reductase
EPlOsAg00000008223	IR_OFF:268924:269021:268864-268924,269021-269079:0				0	27.5447	down
Os06g0153900	IR_OFF:2772487:2772558:2772353-2772487,2772558-2772664:0				41.0563	0	up	probable thiol methyltransferase 2
Os05g0573700	IR_OFF:28580337:28580408:28580170-28580337,28580408-28580547:0				0	17.1353	down	ketol-acid reductoisomerase, chloroplastic
Os06g0687700	IR_OFF:28685600:28685685:28685397-28685600,28685685-28685810:0				16.4291	0	up	T-complex protein 1 subunit eta
Os05g0592600	IR_OFF:29531774:29531859:29531674-29531774,29531859-29531966:0				0	15.9422	down	eukaryotic translation initiation factor 5B
Os08g0154600	IR_OFF:3140991:3141079:3140901-3140991,3141079-3141212:0				0	17.3003	down	DNA topoisomerase 1
Os05g0155500	IR_OFF:3254012:3254112:3253934-3254012,3254112-3254275:0				33.907	0	up
Os02g0788800	IR_OFF:33515701:33515784:33515634-33515701,33515784-33515848:0				0	21.2388	down	vacuolar amino acid transporter 1
Os02g0788800	IR_OFF:33515708:33515784:33515634-33515708,33515784-33515848:0				0	20.0872	down	vacuolar amino acid transporter 1
Os03g0807600	IR_OFF:33758339:33758423:33758285-33758339,33758423-33758478:0				20.2743	0	up	cycloartenol-C-24-methyltransferase 1-like
EPlOsAg00000048155	IR_OFF:34431558:34431637:34431374-34431558,34431637-34431735:0				57.0805	0	up
EPlOsAg00000048155	IR_OFF:34431735:34431823:34431637-34431735,34431823-34431864:0				0	32.5221	down
Os02g0806600	IR_OFF:34433009:34433103:34432931-34433009,34433103-34433182:0				0	33.6476	down	clathrin interactor EPSIN 2
EPlOsAg00000048155	IR_OFF:34433009:34433103:34432931-34433009,34433103-34433182:0				0	33.6476	down
Os04g0683100	IR_OFF:34880163:34880260:34880090-34880163,34880260-34880353:0				31.525	0	up	pre-mRNA cleavage factor Im 25 kDa subunit 2
Os04g0687900	IR_OFF:35379472:35379775:35379398-35379472,35379775-35379846:0				0	17.2176	down	tubby-like F-box protein 7
Os04g0693000	IR_OFF:35476692:35476794:35476589-35476692,35476794-35477223:0				15.7598	0	up	dolichyl-diphosphooligosaccharide--protein glycosyltransferase subunit 1B
Os03g0844900	IR_OFF:35525338:35525434:35525276-35525338,35525434-35525501:0				24.7866	0	up	30S ribosomal protein S1 homolog
Os03g0844800	IR_OFF:35525338:35525434:35525276-35525338,35525434-35525501:0				24.7866	0	up	uncharacterized LOC4334760
Os01g0867900	IR_OFF:37586722:37586813:37586613-37586722,37586813-37586865:0				0	19.0047	down	protein LIKE COV 2
Os01g0910900	IR_OFF:39688941:39689015:39688856-39688941,39689015-39689086:0				25.8194	0	up	uncharacterized LOC4324873
Os01g0928700	IR_OFF:40768437:40768526:40768311-40768437,40768526-40768687:0				25.6076	0	up	long chain base biosynthesis protein 2c
Os02g0175100	IR_OFF:4111566:4111724:4111410-4111566,4111724-4111799:0				0	16.7336	down	basic leucine zipper 9
Os06g0195150	IR_OFF:4797534:4797665:4797290-4797534,4797665-4797983:0				167.403	0	up
Os06g0199100	IR_OFF:5014248:5014872:5014088-5014248,5014872-5015112:0				44.0281	0	up	pentatricopeptide repeat-containing protein At3g18110, chloroplastic
Os06g0199050	IR_OFF:5014248:5014872:5014088-5014248,5014872-5015112:0				23.7538	0	up	pentatricopeptide repeat-containing protein At3g18110, chloroplastic
EPlOsAg00000027955	IR_OFF:5014248:5014872:5014088-5014248,5014872-5015112:0				44.0281	0	up
Os03g0219200	IR_OFF:6273689:6273782:6273614-6273689,6273782-6273813:0				0	32.5018	down	superoxide dismutase [Cu-Zn] 2
Os01g0112100	IR_OFF:642713:643243:642643-642713,643243-643396:0				34.6818	0	up	uncharacterized LOC4326117
Os01g0112050	IR_OFF:642713:643243:642643-642713,643243-643396:0				34.6818	0	up
Os12g0235800	IR_OFF:7432877:7432942:7432803-7432877,7432942-7433127:0				16.4927	0	up	argininosuccinate synthase, chloroplastic
Os06g0247500	IR_OFF:7650678:7650755:7650508-7650678,7650755-7650886:0				0	46.7328	down	pyrophosphate--fructose 6-phosphate 1-phosphotransferase subunit beta
Os01g0246700	IR_OFF:8084758:8084970:8084654-8084758,8084970-8085149:0				26.8522	0	up	probable WRKY transcription factor 31
Os02g0244100	IR_OFF:8117178:8117271:8117133-8117178,8117271-8117352:0				0	26.3574	down	uncharacterized LOC4328856
Os06g0320100	IR_ON:12435769:12435845:12435514-12436035:0				0	15.7964	down	CDK5RAP3-like protein
Os01g0356951	IR_ON:14451803:14451810:14451681-14452035:0				0	19.7683	down
EPlOsAg00000021651	IR_ON:14451803:14451810:14451681-14452035:0				0	41.8885	down
Os06g0486400	IR_ON:16615067:16615195:16614706-16615291:0				0	23.1276	down	serine/threonine-protein kinase fray2
Os09g0453000	IR_ON:16994761:16994837:16994536-16995397:0				16.3232	0	up	transmembrane protein 50 homolog
EPlOsAg00000008213	IR_ON:16994761:16994837:16994536-16995397:0				16.3232	0	up
Os11g0545300	IR_ON:20064163:20064265:20063977-20064297:0				0	16.9697	down	ubiquitin carboxyl-terminal hydrolase 18
Os08g0470700	IR_ON:23118292:23118376:23118251-23118418:0				79.5237	0	up	alpha carbonic anhydrase 5
EPlOsAg00000022894	IR_ON:23715948:23716049:23715862-23716105:0				0	18.6787	down
EPlOsAg00000011554	IR_ON:27543962:27544055:27543876-27544111:0				0	15.4411	down
Os01g0719100	IR_ON:29968743:29968834:29968565-29969133:0				0	34.1163	down	E3 ubiquitin-protein ligase MIEL1
EPlOsAg00000000427	IR_ON:31505835:31505904:31505662-31506418:0				0	33.336	down
Os04g0620132	IR_ON:31507472:31507550:31507282-31507676:0				46.1414	0	up
Os04g0620066	IR_ON:31507472:31507550:31507282-31507676:0				46.1414	0	up	ABC transporter C family member 2
Os03g0790900	IR_ON:32881575:32881668:32880822-32881775:0				20.6238	0	up	probable aldehyde oxidase 2
Os03g0790700	IR_ON:32881575:32881668:32880822-32881775:0				20.6238	0	up	probable aldehyde oxidase 3
Os11g0168300	IR_ON:3296039:3296358:3296007-3296416:0				0	65.4259	down	RNA-binding protein FUS
Os11g0168200	IR_ON:3296039:3296358:3296007-3296416:0				0	65.4259	down	60S ribosomal protein L3-like
EPlOsAg00000035231	IR_ON:33173217:33173387:33173144-33173480:0				19.5002	0	up
Os04g0671200	IR_ON:34242078:34242167:34241965-34242371:0				0	17.7585	down	probable polyamine oxidase 2
Os02g0806600	IR_ON:34431558:34431637:34431374-34431735:0				16.4548	0	up	clathrin interactor EPSIN 2
Os01g0814700	IR_ON:34641370:34641546:34641175-34641614:0				33.6873	0	up	F-box protein SKIP24
Os07g0169600	IR_ON:3700234:3700335:3699981-3700656:0				17.5157	0	up	uncharacterized LOC4342505
Os01g0911100	IR_ON:39688941:39689015:39688856-39689086:0				73.6713	0	up	DEAD-box ATP-dependent RNA helicase 30
Os06g0194900	IR_ON:4797534:4797665:4797290-4797983:0				43.8611	0	up	sucrose synthase 2
Os01g0246700	IR_ON:8085590:8085679:8085261-8085792:0				16.5827	0	up	probable WRKY transcription factor 31
Os11g0251400	IR_ON:8165129:8165299:8165066-8165595:0				21.4054	0	up	ankyrin repeat-containing protein At5g02620
Os01g0267200	IR_ON:9169083:9169174:9168907-9169341:0				16.1801	0	up	26S proteasome non-ATPase regulatory subunit 14 homolog
Os11g0104900	MIR_OFF:242537:242888:242052-242537,242625-242795,242888-243073:0				0	174.439	down	clathrin heavy chain 1
Os09g0257900	MIR_OFF:4351871:4352418:4351812-4351871,4352130-4352183,4352418-4352495:0				0	50.9356	down
Os06g0195150	MIR_OFF:4797178:4797665:4797040-4797178,4797290-4797534,4797665-4797983:0				0	38.2613	down
Os06g0194900	MIR_OFF:4797178:4797665:4797040-4797178,4797290-4797534,4797665-4797983:0				0	38.2613	down	sucrose synthase 2
Os08g0305300	MIR_ON:12726309:12726898:12725834-12727895:0				0	23.3664	down	protein SMG7
Os08g0305000	MIR_ON:12726309:12726898:12725834-12727895:0				0	23.3664	down
Os11g0104866	MIR_ON:242537:242888:242052-243073:0				0	19.6611	down	clathrin heavy chain 1
Os01g0911100	MIR_ON:39688941:39689175:39688856-39690576:0				19.967	0	up	DEAD-box ATP-dependent RNA helicase 30
Os01g0910900	MIR_ON:39688941:39689175:39688856-39690576:0				19.967	0	up	uncharacterized LOC4324873
Os01g0911100	MIR_ON:39688941:39690350:39688856-39690576:0				19.967	0	up	DEAD-box ATP-dependent RNA helicase 30
Os01g0910900	MIR_ON:39688941:39690350:39688856-39690576:0				19.967	0	up	uncharacterized LOC4324873
Os12g0460800	MSKIP_OFF:16197378:16197919:16197252,16198027:0				17.4778	0	up	serine/threonine-protein kinase AFC2
Os04g0494400	MSKIP_OFF:24719410:24720824:24718747,24720944:0				23.7538	0	up
Os04g0494100	MSKIP_OFF:24719410:24720824:24718747,24720944:0				23.7538	0	up	chitinase 5
Os05g0562300	MSKIP_OFF:27968700:27969213:27968222,27970250:0				277.128	0	up	dnaJ homolog subfamily B member 4
Os05g0562200	MSKIP_OFF:27968700:27969213:27968222,27970250:0				277.128	0	up	protein DEHYDRATION-INDUCED 19
Os02g0672700	MSKIP_ON:27369997:27370365:27369459,27369997-27370166,27370276-27370365,27371474:0				0	16.5122	down	DNA-directed RNA polymerase III subunit RPC10
Os03g0776150	MSKIP_ON:32177377:32177752:32176974,32177377-32177444,32177546-32177630,32177704-32177752,32177973:0				25.1309	0	up
Os03g0780500	MSKIP_ON:32368354:32369893:32366835,32368354-32368533,32369636-32369893,32370722:0				0	27.4206	down	inosine-5'-monophosphate dehydrogenase
Os06g0113150	MSKIP_ON:726519:726839:726087,726519-726638,726737-726839,727105:0				0	22.7433	down	callose synthase 10
Os06g0112800	MSKIP_ON:726519:726839:726087,726519-726638,726737-726839,727105:0				0	22.7433	down	callose synthase 10
Os11g0266000	MSKIP_ON:9117361:9117584:9116839,9117361-9117380,9117503-9117584,9117679:0				0	17.4469	down	RRP15-like protein
EPlOsAg00000015799	MSKIP_ON:9117361:9117584:9116839,9117361-9117380,9117503-9117584,9117679:0				0	17.4469	down
Os12g0285100	SKIP_OFF:10832871:10832931:10832777,10833093:0				0	18.0208	down	uncharacterized LOC4351993
EPlOsAg00000029191	SKIP_OFF:10832871:10832931:10832777,10833093:0				0	18.0208	down
Os07g0296900	SKIP_OFF:11620234:11620278:11619962,11620706:0				16.5244	0	up	uncharacterized LOC9272438
Os08g0315200	SKIP_OFF:13482453:13482512:13482212,13483429:0				0	64.9352	down	uncharacterized LOC4345244
Os03g0101800	SKIP_OFF:136593:136771:136488,137018:0				0	22.2042	down	cell number regulator 6
Os08g0339200	SKIP_OFF:15273814:15274146:15273743,15274262:0				24.2127	0	up	D-aminoacyl-tRNA deacylase
Os06g0129400	SKIP_OFF:1556930:1556979:1556862,1557339:0				16.7787	0	up	SPX domain-containing membrane protein Os06g0129400
Os05g0370900	SKIP_OFF:17823313:17823450:17821844,17826958:0				25.3836	0	up	probable esterase PIR7A
Os04g0435100	SKIP_OFF:21641440:21641514:21640809,21641660:0				0	18.9862	down	amino-acid permease BAT1 homolog
Os06g0603600	SKIP_OFF:23618743:23618779:23617318,23620680:0				21.6725	0	up	SPX domain-containing protein 1
Os06g0598900	SKIP_OFF:23618743:23618779:23617318,23620680:0				21.6725	0	up	serine-threonine kinase receptor-associated protein
Os02g0608800	SKIP_OFF:23892176:23892373:23891191,23892565:0				16.5244	0	up
Os11g0636900	SKIP_OFF:25151016:25151107:25150784,25151818:0				0	15.5776	down	splicing factor U2af large subunit A
Os06g0709100	SKIP_OFF:29998211:29998271:29998020,29998794:0				0	15.5017	down	F-box protein SKIP31
Os06g0709000	SKIP_OFF:29998211:29998271:29998020,29998794:0				0	15.5017	down	arogenate dehydrogenase 2, chloroplastic
Os04g0620132	SKIP_OFF:31509506:31509646:31509056,31509926:0				46.1414	0	up
Os04g0620132	SKIP_OFF:31509926:31510093:31509646,31510376:0				16.1418	0	up
EPlOsAg00000000427	SKIP_OFF:31509926:31510093:31509646,31510376:0				16.1418	0	up
EPlOsAg00000018035	SKIP_OFF:34183352:34183370:34183143,34183503:0				0	19.6101	down
EPlOsAg00000006755	SKIP_OFF:36077977:36078032:36075712,36079205:0				0	18.8118	down
Os01g0911100	SKIP_OFF:39688100:39688559:39687309,39688643:0				15.8359	0	up	DEAD-box ATP-dependent RNA helicase 30
Os06g0183700	SKIP_OFF:4173648:4173715:4172392,4173841:0				0	25.8264	down	uncharacterized LOC4340322
Os03g0182800	SKIP_OFF:4344505:4344663:4344403,4344851:0				0	122.52	down	ethylene-responsive transcription factor RAP2-12
Os04g0165500	SKIP_OFF:4447093:4447139:4446977,4449782:0				28.4623	0	up	uncharacterized LOC4335046
Os04g0181100	SKIP_OFF:5528932:5528965:5528347,5530087:0				20.6555	0	up	uncharacterized LOC4335098
Os03g0219200	SKIP_OFF:6273302:6273401:6272530,6273614:0				0	28.3184	down	superoxide dismutase [Cu-Zn] 2
Os03g0219300	SKIP_OFF:6273614:6273689:6272530,6273782:0				0	26.7935	down	tubulin alpha-2 chain
Os03g0243100	SKIP_OFF:7566072:7567126:7565892,7567233:0				27.2654	0	up	actin-depolymerizing factor 5
Os03g0242900	SKIP_OFF:7566072:7567126:7565892,7567233:0				27.2654	0	up	subtilisin-like protease SBT1.6
EPlOsAg00000047332	SKIP_OFF:8103240:8103892:8102012,8103975:0				31.1754	0	up
Os01g0264500	SKIP_OFF:8989155:8989254:8989077,8989480:0				23.7538	0	up	uncharacterized LOC4326203
Os03g0329500	SKIP_ON:12105411:12105546:12104983,12105411-12105546,12106439:0				42.1279	0	up	endoglucanase 9
EPlOsAg00000013227	SKIP_ON:13482453:13482512:13482212,13482453-13482512,13483429:0				0	49.9939	down
EPlOsAg00000041076	SKIP_ON:13546150:13546213:13545752,13546150-13546213,13547370:0				0	16.2007	down
Os06g0485100	SKIP_ON:16540638:16540689:16540217,16540638-16540689,16542382:0				16.1107	0	up	protein SAWADEE HOMEODOMAIN HOMOLOG 2
EPlOsAg00000020880	SKIP_ON:16540638:16540689:16540217,16540638-16540689,16542382:0				16.1107	0	up
EPlOsAg00000041352	SKIP_ON:17393336:17393447:17391495,17393336-17393447,17393525:0				16.7787	0	up
Os07g0509800	SKIP_ON:19412520:19412835:19411342,19412520-19412835,19413131:0				0	15.8891	down	probable 5'-adenylylsulfate reductase 1, chloroplastic
Os04g0430100	SKIP_ON:20650286:20650568:20649804,20650286-20650568,20651132:0				0	21.1219	down	40S ribosomal protein S10
Os06g0556000	SKIP_ON:21190255:21190348:21189895,21190255-21190348,21190473:0				0	18.3816	down	amino acid permease 3
Os05g0436400	SKIP_ON:21375101:21375178:21374716,21375101-21375178,21376158:0				0	20.406	down	signal peptide peptidase 2
Os08g0465800	SKIP_ON:22880401:22880615:22880105,22880401-22880615,22880708:0				0	21.2388	down	glutamate decarboxylase 1
Os05g0503000	SKIP_ON:24763345:24763393:24763108,24763345-24763393,24764044:0				23.0653	0	up	secretory carrier-associated membrane protein 3
Os05g0509200	SKIP_ON:25215429:25215545:25215032,25215429-25215545,25216069:0				0	19.6278	down	NADH dehydrogenase [ubiquinone] flavoprotein 2, mitochondrial
Os11g0657300	SKIP_ON:26314288:26314325:26313984,26314288-26314325,26314438:0				0	16.5223	down	probable small nuclear ribonucleoprotein F
Os12g0641400	SKIP_ON:27515336:27515379:27514572,27515336-27515379,27515451:0				20.3175	0	up	sucrose transport protein SUT2
EPlOsAg00000052333	SKIP_ON:27515336:27515379:27514572,27515336-27515379,27515451:0				20.3175	0	up
Os02g0722700	SKIP_ON:30013170:30013318:30011891,30013170-30013318,30014088:0				39.6995	0	up	KH domain-containing protein At5g56140
Os03g0737000	SKIP_ON:30207827:30207908:30207454,30207827-30207908,30207985:0				20.2743	0	up	CBS domain-containing protein CBSX3, mitochondrial
Os01g0740600	SKIP_ON:30934612:30934701:30934526,30934612-30934701,30934826:0				27.6149	0	up	probable glutamate carboxypeptidase 2
Os01g0740500	SKIP_ON:30934612:30934701:30934526,30934612-30934701,30934826:0				29.262	0	up	probable glutamate carboxypeptidase 2
Os03g0758950	SKIP_ON:31390236:31390310:31389951,31390236-31390310,31390402:0				0	287.562	down	probable WRKY transcription factor 58
Os03g0758800	SKIP_ON:31390236:31390310:31389951,31390236-31390310,31390402:0				0	287.562	down	eukaryotic translation initiation factor 5A-2
Os08g0154700	SKIP_ON:3146915:3146956:3146668,3146915-3146956,3147086:0				0	48.9136	down	sm-like protein LSM2
Os04g0620066	SKIP_ON:31509926:31510093:31509646,31509926-31510093,31510376:0				35.0909	0	up	ABC transporter C family member 2
Os03g0776000	SKIP_ON:32179892:32179955:32179389,32179892-32179955,32180062:0				25.1309	0	up	glucose-6-phosphate isomerase, cytosolic A
Os03g0803300	SKIP_ON:33523205:33523265:33523080,33523205-33523265,33523345:0				0	31.1552	down
Os03g0803200	SKIP_ON:33523205:33523265:33523080,33523205-33523265,33523345:0				0	31.1552	down	uncharacterized LOC9267013
EPlOsAg00000012978	SKIP_ON:33523205:33523265:33523080,33523205-33523265,33523345:0				0	31.1552	down
Os07g0164600	SKIP_ON:3461332:3461642:3460979,3461332-3461642,3462483:0				0	15.4464	down	mediator of RNA polymerase II transcription subunit 31
Os04g0683100	SKIP_ON:34880507:34880552:34880353,34880507-34880552,34881260:0				16.5244	0	up	pre-mRNA cleavage factor Im 25 kDa subunit 2
Os03g0839300	SKIP_ON:35285275:35285627:35285191,35285275-35285627,35286651:0				0	15.2146	down	uncharacterized LOC4334723
EPlOsAg00000052267	SKIP_ON:35285275:35285627:35285191,35285275-35285627,35286651:0				0	15.2146	down
EPlOsAg00000006755	SKIP_ON:36075323:36075712:36075226,36075323-36075712,36079205:0				20.6238	0	up
Os01g0859300	SKIP_ON:37175845:37175874:37175721,37175845-37175874,37176017:0				0	55.4562	down	ABSCISIC ACID-INSENSITIVE 5-like protein 7
Os01g0868000	SKIP_ON:37585918:37586015:37585760,37585918-37586015,37586114:0				18.9342	0	up	ethylene-responsive transcription factor ABR1
Os03g0189600	SKIP_ON:4683179:4683274:4683069,4683179-4683274,4683370:0				19.6227	0	up	alcohol dehydrogenase-like 2
Os02g0205100	SKIP_ON:5829001:5829051:5828849,5829001-5829051,5829167:0				0	17.631	down
Os02g0204201	SKIP_ON:5829001:5829051:5828849,5829001-5829051,5829167:0				0	17.631	down	peptidyl-prolyl cis-trans isomerase CYP95
Os03g0219400	SKIP_ON:6273614:6273689:6272530,6273614-6273689,6273782:0				0	25.8588	down	beta-hexosaminidase 2
Os03g0219200	SKIP_ON:6273614:6273689:6272530,6273614-6273689,6273782:0				0	25.8588	down	superoxide dismutase [Cu-Zn] 2
Os10g0195250	SKIP_ON:6598501:6598587:6597299,6598501-6598587,6599363:0				22.9519	0	up
Os01g0232800	SKIP_ON:7355515:7355623:7354792,7355515-7355623,7356032:0				16.8687	0	up	glycosyltransferase-like KOBITO 1
Os09g0333000	SKIP_ON:9971907:9972134:9971791,9971907-9972134,9972479:0				16.5244	0	up	ABC transporter G family member 47
Os09g0332700	SKIP_ON:9971907:9972134:9971791,9971907-9972134,9972479:0				16.5244	0	up	ABC transporter G family member 53
EPlOsAg00000018728	XAE:10075291:10075387:10075291-10075387:0				19.6509	0	up
Os02g0275100	XAE:10075486:10075553:10075486-10075553:0				19.6509	0	up	cytochrome c-type biogenesis CcmH-like mitochondrial protein
Os02g0274900	XAE:10075486:10075553:10075486-10075553:0				19.6509	0	up	probable plastidic glucose transporter 2
EPlOsAg00000018728	XAE:10075486:10075553:10075486-10075553:0				19.6509	0	up
Os03g0344100	XAE:12817534:12817635:12817534-12817635:0				35.0244	0	up	serine/arginine-rich-splicing factor SR34
Os03g0344100	XAE:12818699:12818732:12818699-12818732:0				22.5463	0	up	serine/arginine-rich-splicing factor SR34
Os03g0345700	XAE:12907221:12907324:12907221-12907324:0				0	48.2905	down	skin secretory protein xP2
Os02g0330400	XAE:13418171:13418255:13418171-13418255:0				23.881	0	up
Os03g0432100	XAE:18157035:18157159:18157035-18157159:0				0	18.1741	down	pyruvate, phosphate dikinase 2
Os03g0432100	XAE:18157035:18157214:18157035-18157214:0				0	34.1163	down	pyruvate, phosphate dikinase 2
Os03g0432100	XAE:18157613:18157741:18157613-18157741:0				0	34.1163	down	pyruvate, phosphate dikinase 2
Os03g0432100	XAE:18157658:18157741:18157658-18157741:0				0	18.1741	down	pyruvate, phosphate dikinase 2
Os09g0505700	XAE:19564632:19564761:19564632-19564761:0				0	46.7328	down	ribulose-phosphate 3-epimerase, cytoplasmic isoform
Os09g0505600	XAE:19564632:19564761:19564632-19564761:0				0	46.7328	down	proteasome subunit beta type-1
Os04g0403200	XAE:19994713:19995136:19994713-19995136:0				25.9673	0	up	probable BOI-related E3 ubiquitin-protein ligase 2
Os01g0142875	XAE:2296256:2296408:2296256-2296408:0				51.983	0	up
EPlOsAg00000018825	XAE:2296256:2296408:2296256-2296408:0				51.983	0	up
Os01g0142875	XAE:2296256:2296475:2296256-2296475:0				0	82.7026	down
EPlOsAg00000018825	XAE:2296256:2296475:2296256-2296475:0				0	82.7026	down
Os01g0142875	XAE:2296256:2296487:2296256-2296487:0				49.5732	0	up
EPlOsAg00000018825	XAE:2296256:2296487:2296256-2296487:0				49.5732	0	up
Os02g0610700	XAE:23995938:23996039:23995938-23996039:0				0	41.1904	down	uncharacterized LOC4329952
Os02g0610600	XAE:23995938:23996039:23995938-23996039:0				0	72.034	down	serine/arginine-rich splicing factor RSZ23
EPlOsAg00000041185	XAE:23995938:23996039:23995938-23996039:0				0	41.1904	down
Os01g0610500	XAE:24153711:24153831:24153711-24153831:0				0	22.9568	down	protein YIPF1 homolog
Os03g0670700	XAE:26460516:26460773:26460516-26460773:0				445.126	0	up	glycine-rich RNA-binding protein 2
Os03g0147400	XAE:2653070:2654271:2653070-2654271:0				25.6163	0	up	putative transporter arsB
Os08g0565900	XAE:28343733:28343806:28343733-28343806:0				19.6157	0	up	GDSL esterase/lipase At5g33370
Os05g0152366	XAE:3010521:3010596:3010521-3010596:0				0	15.8655	down
Os05g0152201	XAE:3010521:3010596:3010521-3010596:0				0	15.8655	down
EPlOsAg00000020261	XAE:3010521:3010596:3010521-3010596:0				0	15.8655	down
EPlOsAg00000019504	XAE:3010521:3010596:3010521-3010596:0				0	15.8655	down
EPlOsAg00000019501	XAE:3010521:3010596:3010521-3010596:0				0	15.8655	down
EPlOsAg00000017031	XAE:3010521:3010596:3010521-3010596:0				0	15.8655	down
Os09g0241700	XAE:3143908:3144664:3143908-3144664:0				22.9812	0	up	glutathione S-transferase T3
Os02g0782700	XAE:33200277:33201141:33200277-33201141:0				65.269	0	up
Os02g0782700	XAE:33200936:33201141:33200936-33201141:0				89.8327	0	up
Os02g0832600	XAE:35803628:35803813:35803628-35803813:0				0	15.9422	down	uncharacterized LOC4331261
Os02g0832400	XAE:35803628:35803813:35803628-35803813:0				0	15.9422	down	callose synthase 3
EPlOsAg00000016145	XAE:35803628:35803813:35803628-35803813:0				0	15.9422	down
EPlOsAg00000005887	XAE:35803628:35803813:35803628-35803813:0				0	15.9422	down
Os02g0169300	XAE:3729295:3729460:3729295-3729460:0				24.0981	0	up	phosphoglycerate kinase, cytosolic
Os02g0169300	XAE:3729295:3729555:3729295-3729555:0				26.1636	0	up	phosphoglycerate kinase, cytosolic
Os01g0868000	XAE:37586613:37586722:37586613-37586722:0				0	18.8118	down	ethylene-responsive transcription factor ABR1
Os01g0867900	XAE:37586613:37586722:37586613-37586722:0				0	18.8118	down	protein LIKE COV 2
Os01g0868000	XAE:37586813:37586865:37586813-37586865:0				0	18.8118	down	ethylene-responsive transcription factor ABR1
Os01g0867900	XAE:37586813:37586865:37586813-37586865:0				0	18.8118	down	protein LIKE COV 2
Os01g0911100	XAE:39686562:39686693:39686562-39686693:0				15.8359	0	up	DEAD-box ATP-dependent RNA helicase 30
Os01g0910900	XAE:39686562:39686693:39686562-39686693:0				15.8359	0	up	uncharacterized LOC4324873
Os05g0108800	XAE:493567:493597:493567-493597:0				38.2491	0	up	cytochrome b5
Os05g0108800	XAE:493567:493633:493567-493633:0				119.66	0	up	cytochrome b5
Os06g0211500	XAE:5689659:5689750:5689659-5689750:0				0	41.9578	down
Os06g0211300	XAE:5689659:5689750:5689659-5689750:0				0	41.9578	down	non-specific lipid-transfer protein-like 1
EPlOsAg00000041856	XAE:5689659:5689750:5689659-5689750:0				0	41.9578	down
EPlOsAg00000014221	XAE:5689659:5689750:5689659-5689750:0				0	41.9578	down
Os06g0113150	XAE:727890:728003:727890-728003:0				0	22.7433	down	callose synthase 10
Os06g0112800	XAE:727890:728003:727890-728003:0				0	22.7433	down	callose synthase 10
Os01g0246700	XAE:8085261:8085432:8085261-8085432:0				26.6933	0	up	probable WRKY transcription factor 31
Os01g0246700	XAE:8085261:8085792:8085261-8085792:0				16.5827	0	up	probable WRKY transcription factor 31
Os01g0267200	XAE:9168256:9168314:9168256-9168314:0				0	42.4776	down	26S proteasome non-ATPase regulatory subunit 14 homolog
Os01g0267200	XAE:9168256:9168337:9168256-9168337:0				0	43.1212	down	26S proteasome non-ATPase regulatory subunit 14 homolog
Os09g0408000	XIR_OFF:14415231:14415314:14414435-14415231,14415314-14415508:0				16.5244	0	up	uncharacterized LOC4347020
Os06g0633450	XIR_OFF:25671794:25671804:25671595-25671794,25671804-25671891:0				22.022	0	up
Os06g0633375	XIR_OFF:25671794:25671804:25671595-25671794,25671804-25671891:0				22.022	0	up
Os07g0185200	XIR_OFF:4507327:4507469:4507205-4507327,4507469-4507682:0				22.6091	0	up	uncharacterized LOC4342587
Os01g0110800	XIR_OFF:577482:577564:576495-577482,577564-577984:0				49.9865	0	up	piriformospora indica-insensitive protein 2
Os02g0216600	XIR_OFF:6510383:6511642:6509728-6510383,6511642-6512170:0				0	15.5776	down
Os03g0247900	XIR_OFF:7816847:7817065:7816743-7816847,7817065-7817732:0				18.2457	0	up	ACT domain-containing protein ACR8
Os12g0285100	XIR_ON:10832161:10832321:10830812-10832777:0				20.3527	0	up	uncharacterized LOC4351993
Os05g0426200	XIR_ON:20882980:20883074:20882822-20883611:0				17.4778	0	up	NAC domain-containing protein 78
Os06g0651000	XIR_ON:26651304:26651394:26650925-26651624:0				0	18.6931	down	vestitone reductase
Os07g0202100	XIR_ON:5505674:5505747:5505205-5506035:0				0	22.526	down	DEAD-box ATP-dependent RNA helicase 52B
Os08g0305000	XMIR_ON:12726309:12726659:12725834-12727895:0				24.8185	0	up
Os12g0460800	XMSKIP_OFF:16197660:16197919:16197252,16198027:0				0	21.0437	down	serine/threonine-protein kinase AFC2
Os11g0483600	XMSKIP_OFF:17014155:17015043:17012157,17015789:0				20.9734	0	up	uncharacterized LOC4350522
EPlOsAg00000001311	XMSKIP_OFF:23105345:23105665:23104091,23106994:0				0	20.874	down
Os01g0740650	XMSKIP_OFF:30936168:30937571:30935904,30938643:0				20.7036	0	up	probable glutamate carboxypeptidase 2
EPlOsAg00000018068	XMSKIP_OFF:30936168:30937571:30935904,30938643:0				20.7036	0	up
Os04g0620132	XMSKIP_OFF:31511214:31511730:31510659,31512065:0				35.0909	0	up
Os04g0620066	XMSKIP_OFF:31511214:31511730:31510659,31512065:0				35.0909	0	up	ABC transporter C family member 2
Os04g0462500	XMSKIP_ON:23105345:23105665:23105264,23105345-23105423,23105543-23105665,23106994:0				0	25.8588	down	14-3-3-like protein GF14-B
Os12g0628500	XMSKIP_ON:26907421:26907977:26907293,26907421-26907457,26907539-26907646,26907878-26907977,26908082:0				17.5454	0	up	methionine aminopeptidase 2B
Os01g0740700	XMSKIP_ON:30936168:30937571:30935918,30936168-30936235,30936317-30937571,30938643:0				29.1254	0	up
EPlOsAg00000000427	XMSKIP_ON:31511214:31511730:31510659,31511214-31511348,31511623-31511730,31512049:0				16.1418	0	up
Os01g0780500	XMSKIP_ON:33061431:33064015:33060750,33061431-33061464,33061995-33062117,33062713-33062775,33062872-33062965,33063053-33063098,33063227-33063294,33063665-33063713,33063950-33064015,33064286:0				0	29.9274	down	secretory carrier-associated membrane protein 2
Os06g0183700	XMSKIP_ON:4175387:4175989:4174926,4175387-4175465,4175880-4175989,4176432:0				0	20.63	down	uncharacterized LOC4340322
Os08g0191100	XMSKIP_ON:5328807:5329979:5328721,5328807-5329286,5329413-5329511,5329650-5329771,5329861-5329979,5330078:0				0	51.6438	down	putative aconitate hydratase, cytoplasmic
Os01g0249300	XMSKIP_ON:8212886:8213301:8212792,8212886-8212946,8213089-8213151,8213254-8213301,8213383:0				0	17.0554	down	uncharacterized LOC4327220
Os03g0344100	XSKIP_OFF:12818152:12818254:12817635,12818699:0				22.9405	0	up	serine/arginine-rich-splicing factor SR34
Os09g0413500	XSKIP_OFF:14692758:14692837:14691670,14692953:0				0	26.4985	down	60S ribosomal protein L34
Os05g0103100	XSKIP_OFF:182866:182871:182739,182998:0				0	17.1353	down	translocon-associated protein subunit beta
Os03g0557900	XSKIP_OFF:19745261:19745314:19743396,19746656:0				50.6167	0	up
Os04g0494100	XSKIP_OFF:24719732:24720061:24718747,24720944:0				23.7538	0	up	chitinase 5
Os01g0689900	XSKIP_OFF:28491998:28494903:28484861,28495251:0				17.3401	0	up	probable receptor-like protein kinase At1g67000
Os01g0740700	XSKIP_OFF:30938889:30939614:30938780,30941766:0				0	29.3337	down
Os01g0740650	XSKIP_OFF:30938889:30939614:30938780,30941766:0				0	29.3337	down	probable glutamate carboxypeptidase 2
Os01g0874700	XSKIP_OFF:37950883:37951007:37949837,37951214:0				0	39.6765	down	patellin-3
Os02g0290400	XSKIP_ON:10992604:10992686:10992200,10992604-10992686,10992775:0				0	26.2635	down	ribosomal RNA small subunit methyltransferase nep-1
EPlOsAg00000012243	XSKIP_ON:10992604:10992686:10992200,10992604-10992686,10992775:0				0	26.2635	down
Os03g0344650	XSKIP_ON:12842359:12842427:12841216,12842359-12842427,12842527:0				0	17.3772	down
Os01g0102400	XSKIP_ON:150056:150061:149927,150056-150061,150152:0				0	35.8285	down	uncharacterized LOC4326467
Os01g0102300	XSKIP_ON:150056:150061:149927,150056-150061,150152:0				0	35.8285	down	thylakoid lumenal 17.9 kDa protein, chloroplastic
EPlOsAg00000051519	XSKIP_ON:150056:150061:149927,150056-150061,150152:0				0	35.8285	down
Os03g0700700	XSKIP_ON:28111254:28111361:28111157,28111254-28111361,28111507:0				15.73	0	up	probable linoleate 9S-lipoxygenase 4
Os03g0699700	XSKIP_ON:28111254:28111361:28111157,28111254-28111361,28111507:0				15.73	0	up	linoleate 9S-lipoxygenase 1
Os01g0740700	XSKIP_ON:30933883:30934023:30933782,30933883-30934023,30934210:0				0	31.3322	down
Os01g0740650	XSKIP_ON:30933883:30934023:30933782,30933883-30934023,30934210:0				0	31.3322	down	probable glutamate carboxypeptidase 2
EPlOsAg00000018068	XSKIP_ON:30933883:30934023:30933782,30933883-30934023,30934210:0				0	31.3322	down
Os01g0740700	XSKIP_ON:30936168:30936235:30935918,30936168-30936235,30936317:0				52.9872	0	up
Os01g0740650	XSKIP_ON:30936168:30936235:30935918,30936168-30936235,30936317:0				52.9872	0	up	probable glutamate carboxypeptidase 2
EPlOsAg00000018068	XSKIP_ON:30936168:30936235:30935918,30936168-30936235,30936317:0				52.9872	0	up
EPlOsAg00000000427	XSKIP_ON:31511623:31511730:31511348,31511623-31511730,31512049:0				0	33.336	down
Os03g0780500	XSKIP_ON:32368354:32368533:32366835,32368354-32368533,32369636:0				0	27.4206	down	inosine-5'-monophosphate dehydrogenase
Os01g0178000	XSKIP_ON:4054194:4054252:4053075,4054194-4054252,4054339:0				18.4502	0	up	aspartate aminotransferase
Os03g0220700	XSKIP_ON:6327786:6328227:6327684,6327786-6328227,6328345:0				0	20.6659	down	uncharacterized LOC4332093
Os06g0113150	XSKIP_ON:726037:726087:725937,726037-726087,726519:0				0	15.3045	down	callose synthase 10
Os02g0234800	XSKIP_ON:7632782:7632987:7632028,7632782-7632987,7633077:0				0	18.6931	down	U2 small nuclear ribonucleoprotein A'
Os02g0234700	XSKIP_ON:7632782:7632987:7632028,7632782-7632987,7633077:0				0	18.6931	down	uncharacterized LOC4328822

## Sheet: Table S4
Table S4 Summary of quantified proteins in proteomic analysis
Accession	Mean FC	S.D.	p-value	Annotation
Os102556_1890306_OS12T0604300-01:frame4_12+_25487738-25488251,25488377-25488434,25488541-25488590,25488679-25488984,25489065-25489467,25492550-25492663,25493386-25493739	0.921953			Hypothetical gene., Transcript_evidence=AK241135 (DDBJ, Best hit), ORF_evidence=longestORF, NIAS_FLcDNA=J065098L17,
Os1054037_129105_OS07T0501400-00:frame4_7+_18893442-18894788	0.0207916			Hypothetical conserved gene., Transcript_evidence=EU970751 (DDBJ), ORF_evidence=Q6ZIJ0 (UniProt),
Os1072974_3625689_OS07T0516100-00:frame6_7+_19859218-19860066	1.23892			Hypothetical conserved gene., Transcript_evidence=tplb0011b20 (Wheat FLcDNA), ORF_evidence=A2YLU4 (UniProt),
Os1096018_2914732_OS05T0172100-01:frame6_5-_4312574-4314356	0.0105435			F-box associated type 1 domain containing protein., Transcript_evidence=AK068467 (DDBJ, Best hit),AK105962 (DDBJ, Best hit), ORF_evidence=B8AYL5 (UniProt), NIAS_FLcDNA=J013156C03,001-205-E03,
Os1153514_552371_EPlOSAT00000049225:frame6_1-_36998526-36998594	0.0102534			ID=ncRNA_13304;Name=mir-207;family=RF00802
Os1175928_1719171_OS03T0219500-01:frame4_3+_6282872-6282952,6283730-6284348	0.851314			Similar to Uv-induced protein uvi31., Transcript_evidence=AK059646 (DDBJ, Best hit), ORF_evidence=A6N0A8 (UniProt), NIAS_FLcDNA=001-031-C02,
Os1185491_751243_OS02T0677700-02:frame3_2+_27662420-27663195	1.06301			Similar to Isoform 2 of Zinc finger CCCH domain-containing protein 17., Transcript_evidence=AK119947 (DDBJ, Best hit), ORF_evidence=B7ET05 (UniProt), NIAS_FLcDNA=002-184-C01,
Os1200880_141455_OS02T0711200-01:frame2_2+_29465661-29465974,29466264-29466407,29466521-29466595,29466674-29466861,29466944-29467113,29467205-29467606,29467717-29468051	1.58343			Anion-transporting ATPase family protein., Transcript_evidence=AK106470 (DDBJ, Best hit), ORF_evidence=A3AAM6 (UniProt), NIAS_FLcDNA=002-103-H12,
Os1209903_1734153_OS11T0643700-01:frame4_11+_25533715-25533835,25534281-25534379,25534487-25534678,25534840-25535011,25535129-25535285,25535417-25535619,25535818-25535959,25536037-25536197,25536298-25536414,25536501-25536881	0.939004	0.25575	0.350361	0.25575
Os1223569_4557885_OS12T0483600-00:frame2_12+_17824765-17825519	0.378692			Hypothetical conserved gene., Transcript_evidence=CU406484 (DDBJ, Best hit), ORF_evidence=GeneMark,
Os1290758_580581_OS06T0545800-01:frame1_6-_20621210-20622203,20622308-20622856	0.638243			Similar to Polygalacturonase (Fragment)., Transcript_evidence=AK240657 (DDBJ, Best hit), ORF_evidence=NP_001105862.1 (RefSeq), NIAS_FLcDNA=J023135P03,
Os1372886_3929903_OS01T0622500-01:frame2_1+_24833456-24834277,24834543-24838545	1.36911			Hypothetical gene., Transcript_evidence=AK103435 (DDBJ, Best hit), ORF_evidence=longestORF, NIAS_FLcDNA=J033129B05,
Os1437407_3077568_OS06T0289900-01:frame1_6-_10588158-10589935	0.0137543	0.00462538	1.66519e-08	0.00462538
Os1497670_925299_OS09T0243450-01:frame5_9-_3279680-3282234	1.18279			Similar to Transposon mutator sub-class., Transcript_evidence=AK288493 (DDBJ, Best hit), ORF_evidence=C5NNP3 (UniProt), NIAS_FLcDNA=J090040L15,
Os1534002_1643747_OS06T0254300-01:frame5_6-_7983971-7984366,7985427-7985552,7986349-7986443,7986613-7986698,7990410-7990523,7990728-7990955	0.547202			Similar to EF-hand calcium bining protein., Transcript_evidence=AK066241 (DDBJ, Best hit), ORF_evidence=E7D433 (UniProt), NIAS_FLcDNA=J013052J08,
Os1555529_1254872_OS05T0147550-00:frame2_5-_2734332-2736116	0.0102534			Hypothetical gene., Transcript_evidence=BT067877 (DDBJ), ORF_evidence=longestORF,
Os1564116_2300155_OS12T0155100-01:frame5_12-_2705807-2706748	0.0977885			Protein of unknown function DUF3049 domain containing protein., Transcript_evidence=AK060647 (DDBJ, Best hit), ORF_evidence=A2ZI76 (UniProt), NIAS_FLcDNA=001-027-G07,
Os1585835_1140789_OS01T0377500-01:frame4_1-_15618227-15618549,15618627-15618668,15618753-15619128,15619207-15619468,15621013-15621179,15621365-15621505,15621596-15621677,15624052-15624499	0.0102534			Similar to Ania-6a type cyclin., Transcript_evidence=AK069233 (DDBJ, Best hit), ORF_evidence=Q9AS36 (UniProt), NIAS_FLcDNA=J023012N02,
Os1604506_59839_OS12T0182800-01:frame4_12+_4199350-4199584,4200545-4200742,4201808-4201876,4201973-4202048,4202130-4202194,4202276-4202558	100			Similar to predicted protein., Transcript_evidence=AK241985 (DDBJ, Best hit), ORF_evidence=A2ZIQ6 (UniProt), NIAS_FLcDNA=J075097P21,
Os160498_274496_OS01T0892300-01:frame6_1+_38795482-38795636,38795770-38797373	0.0104837			Leucine-rich repeat, plant specific containing protein., Transcript_evidence=AK241749 (DDBJ, Best hit), ORF_evidence=NP_001147794.1 (RefSeq), NIAS_FLcDNA=J065203A13,
Os1606068_1923112_OS01T0831900-01:frame5_1-_35597123-35597841,35597927-35598212,35598306-35599017	0.0104837			Similar to Ammonium transporter., Transcript_evidence=AK102106 (DDBJ, Best hit), ORF_evidence=Q8S230 (UniProt), NIAS_FLcDNA=J033084D13,
Os1614513_238394_OS01T0761800-00:frame1_1+_32052568-32052907,32052988-32053264,32053377-32053622,32053675-32053856,32053939-32054302	1.18505	0.218256	0.103031	0.218256
Os1656379_2985870_OS01T0313600-01:frame6_1-_11793853-11795357	3.22331			Conserved hypothetical protein., Transcript_evidence=AK241412 (DDBJ, Best hit), ORF_evidence=Q655Q6 (UniProt), NIAS_FLcDNA=J065160B08,
Os1669417_631049_OS05T0238000-01:frame4_5+_8429682-8434230	0.0103685	0.000162833	7.19108e-13	0.000162833
Os1714968_1606990_OS01T0327000-01:frame3_1+_12551335-12557266	0.986638			Similar to Class III peroxidase 14., Transcript_evidence=AK121616 (DDBJ, Best hit), ORF_evidence=Q5U1S9 (UniProt), NIAS_FLcDNA=J033044C11,
Os1717436_144086_OS07T0559400-00:frame2_7-_22346422-22347030,22347642-22348416	0.0236044			Similar to uncharacterized secreted protein., Transcript_evidence=CT836054 (DDBJ, Best hit), ORF_evidence=B6SQJ4 (UniProt),
Os1742183_111443_OS03T0350100-01:frame6_3-_13126491-13126855,13127083-13127217,13127298-13127498,13127836-13128135,13128225-13128425,13128708-13128872,13128946-13129125,13129672-13129713,13129816-13129921,13130039-13130220	0.67932			SAR DNA-binding protein-2., Transcript_evidence=AK101143 (DDBJ, Best hit), ORF_evidence=O80401 (UniProt), NIAS_FLcDNA=J033026N20,
Os174323_2806598_OS03T0278250-00:frame1_3-_9446247-9447865,9447956-9448379	1.05746			Hypothetical protein., Transcript_evidence=tplb0036h19 (Wheat FLcDNA), ORF_evidence=longestORF,
Os1760193_1797164_OS05T0595800-00:frame1_5-_29677769-29678196,29679555-29681781	0.0105435			Serine-threonine/tyrosine-protein kinase domain containing protein., Transcript_evidence=ab initio prediction, ORF_evidence=NP_001174552.1 (RefSeq),
Os1801878_2394677_OS04T0631800-00:frame2_4-_32173572-32174018,32174100-32174250,32174343-32174580,32174684-32174894,32175007-32175188,32175276-32175377,32176082-32177351	100			Similar to H0105C05.10 protein., Transcript_evidence=AF403126 (DDBJ, Best hit), ORF_evidence=Q25A21 (UniProt),
Os1834551_1255626_OS03T0230300-01:frame2_3+_6895179-6896171,6896502-6896749,6896831-6896973,6897911-6898347	0.573561			Poly(ADP-ribose) polymerase, catalytic region domain containing protein., Transcript_evidence=AK102303 (DDBJ, Best hit), ORF_evidence=B8AJL8 (UniProt), NIAS_FLcDNA=J033089O13,
Os1857934_642854_OS03T0645250-00:frame6_3+_24905966-24906174,24907286-24907337,24907459-24907566,24907651-24908401,24908922-24909276,24909366-24909543,24910562-24910948	1.03991	0.00702445	0.00085366	0.00702445
Os1905936_3028501_OS01T0152600-00:frame3_1+_2830327-2833076,2833223-2833621	0.0103985	0.000205139	1.43798e-12	0.000205139
Os1922987_1472240_OS03T0596600-01:frame4_3+_22204030-22204213,22204609-22206630,22206793-22207200	0.0102534			Zinc finger, CCHC-type domain containing protein., Transcript_evidence=AK105613 (DDBJ, Best hit), ORF_evidence=Q2QQG4 (UniProt), NIAS_FLcDNA=001-200-B08,
Os1932013_2777434_OS10T0442532-00:frame2_10-_15911689-15911843,15912580-15912804,15912925-15913699,15913802-15914039,15914129-15914191,15914281-15914575	0.846721	0.0284915	0.000369124	0.0284915
Os1934190_1866802_OS10T0436825-00:frame3_10-_15601597-15601973,15603727-15603925	1.36875			Hypothetical protein., Transcript_evidence=BT017374 (DDBJ), ORF_evidence=longestORF,
Os1974817_2464287_OS08T0493800-01:frame5_8+_24379093-24382006	0.0103685	0.000162833	7.19108e-13	0.000162833
Os1978082_3490961_OS07T0215500-01:frame5_7-_6336199-6336837	1.25925	0.00594277	9.19325e-08	0.00594277
Os2003852_2629889_OS12T0204500-01:frame5_12-_5455306-5456823	100			Protein of unknown function DUF579, plant family protein., Transcript_evidence=AK069867 (DDBJ, Best hit), ORF_evidence=NP_001147380.1 (RefSeq), NIAS_FLcDNA=J023038F14,
Os2028682_2329291_OS12T0264500-01:frame1_12+_9350914-9351049,9351219-9351318,9353624-9353718,9353886-9354007,9354081-9354197,9357980-9358060,9358187-9358255,9358710-9358773,9358971-9359050,9359147-9359230,9359401-9359485,9360641-9360726,9360907-9361028,9361824-9361884,9361964-9362062,9364605-9364706,9364786-9364827,9364932-9365572	1.37491			Similar to CoA-thioester hydrolase CHY1 (3-hydroxyisobutyryl-coenzyme A hydrolase)., Transcript_evidence=AK100907 (DDBJ, Best hit), ORF_evidence=Q2QUG4 (UniProt), NIAS_FLcDNA=J023132F01,
Os2058715_2873344_OS11T0535525-01:frame2_11+_19509314-19509896	0.863384			Similar to 10 kDa prolamin., Transcript_evidence=AK242313 (DDBJ, Best hit), ORF_evidence=A2XMB2 (UniProt), NIAS_FLcDNA=J075195B22,
Os2066096_2628369_OS05T0449600-01:frame3_5+_22068491-22068908,22069006-22069096,22069193-22069341,22069424-22069667,22069809-22069913,22070004-22070169,22070263-22070464,22071041-22071714	1.33113			Similar to glycosyl hydrolase family 3 protein., Transcript_evidence=AK106357 (DDBJ, Best hit), ORF_evidence=NP_190284.1 (RefSeq), NIAS_FLcDNA=002-102-A08,
Os2094744_2640589_OS12T0566250-01:frame1_12-_23270522-23272015	0.941771	0.242906	0.340064	0.242906
Os2095496_687150_OS11T0473275-00:frame3_11-_16320527-16320690,16321447-16321577,16321656-16321844,16322027-16322522,16322619-16323182,16323767-16324030	0.895053			Hypothetical protein., Transcript_evidence=tplb0053f14 (Wheat FLcDNA), ORF_evidence=longestORF,
Os2096746_3609069_OS12T0536000-01:frame5_12-_21324776-21325435,21325516-21325788,21326337-21326613,21326715-21326860,21327241-21327651	1.11046			Similar to 2,3-biphosphoglycerate-independent phosphoglycerate mutase-related / phosphoglyceromutase-related., Transcript_evidence=AK102566 (DDBJ, Best hit), ORF_evidence=NP_850651.1 (RefSeq), NIAS_FLcDNA=J033097K23,
Os2110556_1537614_OS05T0296530-00:frame2_5-_13187375-13187921	0.823544			Non-protein coding transcript., Transcript_evidence=AK356614 (DDBJ), ORF_evidence=NONE,
Os214746_4510289_OS04T0688000-00:frame2_4+_35182100-35183633	1.46204			Similar to CAA303718.1 protein., Transcript_evidence=CT835043 (DDBJ, Best hit), ORF_evidence=Q9ST79 (UniProt),
Os2177160_4387845_OS09T0375100-01:frame4_9-_12545694-12547385,12547812-12547865,12550208-12550314	2.1143			Heat shock factor-binding protein 1., Transcript_evidence=AK066159 (DDBJ, Best hit), ORF_evidence=NP_001105090.1 (RefSeq), NIAS_FLcDNA=J013051A10,
Os2206085_4166861_OS08T0320000-01:frame1_8+_13919939-13920250,13921965-13922456,13922600-13924052,13924244-13924349,13924600-13924659,13925098-13925444	0.868826			Similar to tyrosyl-tRNA synthetase., Transcript_evidence=AK101379 (DDBJ, Best hit), ORF_evidence=NP_001148699.1 (RefSeq), NIAS_FLcDNA=J033036D04,
Os2221163_4508523_OS08T0156000-01:frame3_8+_3244440-3245052	0.103174			Conserved hypothetical protein., Transcript_evidence=AK243076 (DDBJ, Best hit), ORF_evidence=NP_001175390.1 (RefSeq), NIAS_FLcDNA=J100019J19,
Os2273057_700674_OS05T0499100-01:frame6_5-_24576941-24577723	1.36199			26 kDa globulin (Alpha-globulin)., Transcript_evidence=AK242943 (DDBJ, Best hit), ORF_evidence=NP_001152635.1 (RefSeq), NIAS_FLcDNA=J090087L24,
Os2413201_2996405_OS03T0112900-00:frame2_3-_726371-727002,727078-728003	0.925663			Similar to Aldehyde 5-hydroxylase., Transcript_evidence=AB207253 (DDBJ, Best hit), ORF_evidence=B6SWS3 (UniProt),
Os2422922_2190597_OS01T0715400-02:frame1_1+_29760940-29761292,29761382-29762750,29763103-29763217,29763471-29763820,29764645-29765252,29766534-29766723,29767211-29767317,29768048-29768297,29768732-29768854,29769214-29769381,29769484-29770021	1.02956	0.0219026	0.0397936	0.0219026
Os2451104_3081071_OS05T0105300-01:frame3_5+_291394-291725,292197-292367,293109-293183,293611-293757,293840-293914,294713-294774,294986-295093,295172-295206,295428-295501,295883-295974,296063-296139,296547-296624,296779-297117	10.0065			CAP-Gly domain containing protein., Transcript_evidence=AK069395 (DDBJ, Best hit), ORF_evidence=B9FM12 (UniProt), NIAS_FLcDNA=J023011N07,
Os2453932_1950564_OS01T0715900-01:frame6_1-_29786138-29788235	0.994087	0.0375544	0.399295	0.0375544
Os2457183_1838759_OS04T0612800-01:frame3_4-_31073725-31076338	0.92892			Similar to EMB2217., Transcript_evidence=AK071230 (DDBJ, Best hit), ORF_evidence=XP_002887788.1 (RefSeq), NIAS_FLcDNA=J023087G21,
Os2492231_932226_OS03T0748700-01:frame6_3-_30810344-30810761,30811153-30811244,30811342-30811468,30811574-30811745,30811998-30812047,30812133-30812283,30812393-30812519,30812925-30813111,30813285-30813438,30813525-30813607,30814479-30814714	0.0105435			Iron hydrogenase domain containing protein., Transcript_evidence=AK067853 (DDBJ, Best hit), ORF_evidence=Q93YF9 (UniProt), NIAS_FLcDNA=J013122O17,
Os2599618_2445940_OS05T0156401-00:frame3_5-_3303745-3303890,3304134-3304259,3305129-3305221	1.13013	0.63084	0.369464	0.63084
Os2600658_745246_OS01T0821700-01:frame1_1-_35064445-35064824,35064999-35065085,35066045-35066082,35066192-35066238,35066590-35066760,35066944-35067331,35067789-35068207	0.798206			Similar to Chitin-binding lectin 1 precursor (PL-I)., Transcript_evidence=AK060539 (DDBJ, Best hit), ORF_evidence=B6T812 (UniProt), NIAS_FLcDNA=001-021-E03,
Os2605696_1627046_OS02T0776600-00:frame6_2-_32822840-32823747	0.0105435			Hypothetical conserved gene., Transcript_evidence=ab initio prediction, ORF_evidence=NP_001173166.1 (RefSeq),
Os2633935_1126440_OS03T0766600-01:frame4_3+_31755906-31756587	1.96342			Conserved hypothetical protein., Transcript_evidence=AK063832 (DDBJ, Best hit),AK121417 (DDBJ, Best hit), ORF_evidence=A2XMB7 (UniProt), NIAS_FLcDNA=001-122-B04,J023133G21,
Os2668555_4268490_OS07T0220600-02:frame3_7+_6661050-6661442,6661587-6661708,6661897-6663032,6663121-6663306	0.0102534			Hypothetical conserved gene., Transcript_evidence=AK107466 (DDBJ, Best hit), ORF_evidence=B9FW75 (UniProt), NIAS_FLcDNA=002-129-A11,
Os2669354_1164602_OS10T0577000-01:frame6_10-_22986882-22987235,22987608-22987753,22987921-22988109,22988227-22988342,22989030-22989144,22989435-22989874	0.917437			Conserved hypothetical protein., Transcript_evidence=AK059043 (DDBJ, Best hit), ORF_evidence=Q8W3G9 (UniProt), NIAS_FLcDNA=001-021-D06,
Os2698643_1534371_OS04T0401200-00:frame4_4+_19849117-19850578	0.826775			Similar to OSIGBa0155K12.4 protein., Transcript_evidence=AK374516 (DDBJ), ORF_evidence=Q7XV94 (UniProt),
Os2699411_3774971_OS09T0477700-01:frame1_9+_18281423-18281794,18282299-18284206,18284300-18284946,18285361-18286600,18286736-18286861	0.0105435			Conserved hypothetical protein., Transcript_evidence=AK121644 (DDBJ, Best hit), ORF_evidence=B9G460 (UniProt), NIAS_FLcDNA=J033057B05,
Os2713865_3680552_OS07T0516900-02:frame2_7+_19921723-19921982,19922328-19922401,19923411-19923463,19923533-19923663,19923759-19923855,19923941-19924141,19924380-19924713	0.862994			Similar to RNA Binding Protein 45., Transcript_evidence=AK061900 (DDBJ, Best hit), ORF_evidence=Q10HZ7 (UniProt), NIAS_FLcDNA=001-041-H03,
Os2764261_1631883_OS01T0339001-00:frame6_1+_13321104-13321254,13321340-13321471,13321671-13321850	0.803602	0.0385646	0.00117665	0.0385646
Os2799609_410773_OS04T0410050-00:frame1_4-_20256626-20256884,20257350-20257520,20257588-20257809,20258058-20258550,20258635-20258689,20258833-20259226	0.447074			Non-protein coding transcript., Transcript_evidence=tplb0038i24 (Wheat FLcDNA), ORF_evidence=NONE,
Os280104_1016097_OS08T0425300-00:frame1_8-_20429460-20431143	79.7856			Similar to Endoglucanase 21., Transcript_evidence=AK363849 (DDBJ), ORF_evidence=Q84Q51 (UniProt),
Os2824782_4114476_OS09T0554300-01:frame5_9+_21963655-21963702,21965049-21965212,21965295-21965376,21965641-21965765,21966099-21966223,21966325-21966561,21966654-21966773,21966895-21966995,21967099-21967151,21967244-21967429,21967550-21968218	0.0104837			Auxin efflux carrier domain containing protein., Transcript_evidence=AK070682 (DDBJ, Best hit), ORF_evidence=NP_001147841.1 (RefSeq), NIAS_FLcDNA=J023062B02,
Os2836522_3321382_OS08T0551700-01:frame1_8-_27648996-27650681,27650784-27651627	100			Non-protein coding transcript., Transcript_evidence=AK106569 (DDBJ, Best hit), ORF_evidence=NONE, NIAS_FLcDNA=002-110-H08,
Os2901269_2418543_OS03T0116333-00:frame1_3-_925858-926126,926890-927124,927241-927905	1.02718			Hypothetical protein., Transcript_evidence=tplb0041i10 (Wheat FLcDNA), ORF_evidence=longestORF,
Os2901526_4290305_OS02T0745800-01:frame5_2+_31306335-31306787,31306997-31307777	0.0105136	4.23062e-05	1.26174e-14	4.23062e-05
Os2908289_3946953_OS02T0189150-00:frame6_2+_4940050-4940191,4941642-4941768,4941894-4942006	0.288184			Hypothetical gene., Transcript_evidence=BT019267 (DDBJ), ORF_evidence=longestORF,
Os2930612_1771031_OS02T0132100-00:frame6_2-_1669463-1669590,1669833-1671821	0.437931			Pentatricopeptide repeat domain containing protein., Transcript_evidence=ab initio prediction, ORF_evidence=NP_001045795.1 (RefSeq),
Os2958314_641027_OS07T0570575-00:frame5_7+_22997062-22997442,23001590-23001697	0.408275			Hypothetical protein., Transcript_evidence=BT019306 (DDBJ), ORF_evidence=longestORF,
Os2964569_1097490_OS08T0110800-02:frame2_8+_572758-573093,573251-573498,573694-574081,574183-574254,574337-576102	0.947294	0.0562676	0.0867965	0.0562676
Os2972268_3560636_OS05T0486300-01:frame2_5+_23911862-23912569,23912723-23912828,23918300-23918405,23918539-23918660,23918743-23918806,23918897-23919088,23919616-23920001,23920140-23920207,23920298-23920372,23920577-23921122,23921231-23921283,23921354-23921395,23921505-23921649,23921732-23921842,23921960-23922029,23922137-23922391	0.926615			Similar to CCR4-NOT transcription complex subunit 2., Transcript_evidence=AK073521 (DDBJ, Best hit), ORF_evidence=B6SVB8 (UniProt), NIAS_FLcDNA=J033045I15,
Os2976800_1103341_OS03T0206300-01:frame4_3-_5573373-5573669,5573954-5575659,5575897-5575977,5576090-5576434	1.30271			Similar to augmenter of liver regeneration., Transcript_evidence=AK102625 (DDBJ, Best hit), ORF_evidence=NP_001148317.1 (RefSeq), NIAS_FLcDNA=J033099I24,
Os2982951_1549072_OS02T0518000-01:frame3_2-_18824566-18826072	0.591491			C2 calcium-dependent membrane targeting domain containing protein., Transcript_evidence=AK068281 (DDBJ, Best hit), ORF_evidence=B8AIN8 (UniProt), NIAS_FLcDNA=J013146J12,
Os2983902_1813470_EPlOSAT00000006288:frame4_1+_18700310-18700384	1.44722			ID=ncRNA_51949;Name=mir-2973;family=RF02096
Os2985491_3679594_OS12T0556200-01:frame6_12+_22628912-22629092,22629202-22629289,22630232-22630284,22630426-22630901,22631004-22631164,22631248-22631445,22631683-22631890,22631991-22632115,22632256-22632439,22632543-22632950	100			Calmodulin binding protein-like family protein., Transcript_evidence=AK102354 (DDBJ, Best hit), ORF_evidence=A2ZLJ8 (UniProt), NIAS_FLcDNA=J033091G14,
Os2987983_3766332_OS06T0235850-01:frame5_6+_7077882-7078336,7078429-7079551	0.0110415	0.000704193	5.82812e-11	0.000704193
Os2996454_3633609_OS08T0501900-01:frame3_8-_24795778-24796405	3.09371			Non-protein coding transcript., Transcript_evidence=AK063130 (DDBJ, Best hit), ORF_evidence=NONE, NIAS_FLcDNA=001-111-F06,
Os3035393_3425274_OS07T0642900-01:frame1_7-_26775410-26775945,26776411-26776562,26776809-26776934,26777770-26777913,26778481-26778677	16.5711	2.27565	0.000493338	2.27565
Os303933_4113257_OS06T0630300-01:frame4_6+_25498385-25498577,25498694-25498840,25500541-25501058	0.191719			Protein of unknown function DUF1950 domain containing protein., Transcript_evidence=AK071675 (DDBJ, Best hit), ORF_evidence=Q9LUJ3 (UniProt), NIAS_FLcDNA=J023105O05,
Os3053183_3189110_OS09T0510200-01:frame5_9+_19800262-19800293,19800899-19801140,19801824-19802060,19802154-19802480	100			Protein of unknown function DUF667 family protein., Transcript_evidence=AK108370 (DDBJ, Best hit), ORF_evidence=B6T7P6 (UniProt), NIAS_FLcDNA=002-142-D07,
Os3062634_234467_OS04T0463700-01:frame4_4-_23149875-23151040,23151314-23151383,23151498-23151738	1.01814			Similar to ADL064Wp., Transcript_evidence=AK064338 (DDBJ, Best hit),AK102269 (DDBJ, Best hit), ORF_evidence=B8AV55 (UniProt), NIAS_FLcDNA=002-107-G12,J033088P15,
Os3070624_874953_OS02T0741500-01:frame5_2-_31024619-31024681,31024832-31024934,31026568-31026641,31026734-31026777,31026900-31026978,31027099-31027212,31027349-31027453,31027534-31027668,31028443-31028507,31028586-31028689,31028806-31028854,31029438-31029530,31029609-31029717,31030126-31030262,31030358-31030435,31030522-31030611,31030909-31030974,31031053-31031145,31031218-31031346,31031531-31031…	1.03918			Ribbon-helix-helix domain containing protein., Transcript_evidence=AK068867 (DDBJ, Best hit), ORF_evidence=B8AID9 (UniProt), NIAS_FLcDNA=J023002E03,
Os3072352_3755421_OS07T0607400-01:frame5_7-_24961191-24962114,24963122-24963328,24963429-24963618,24963775-24964181	0.980308	0.200287	0.436523	0.200287
Os3080514_3754162_OS01T0764850-00:frame5_1-_32223296-32224589	0.0102534			Hypothetical protein., Transcript_evidence=tplb0043i20 (Wheat FLcDNA), ORF_evidence=longestORF,
Os3098858_3477859_OS08T0451500-01:frame5_8-_22054034-22054359,22054445-22054682,22054833-22055006,22055082-22055217,22055664-22055695,22056429-22056485,22056575-22056831,22056922-22056961,22057476-22057529,22058500-22058691,22066080-22066291,22066416-22066606,22066724-22067024	0.122154			Conserved hypothetical protein., Transcript_evidence=AK288003 (DDBJ, Best hit), ORF_evidence=B8BA27 (UniProt), NIAS_FLcDNA=J075110D07,
Os3130044_718200_OS07T0257600-00:frame2_7+_8906264-8906952	0.0105435			Similar to H0315A08.1 protein., Transcript_evidence=FP099421 (DDBJ), ORF_evidence=Q01I63 (UniProt),
Os3224415_3145606_OS04T0659125-01:frame5_4+_33631887-33632562,33632644-33633848,33634180-33634413,33634512-33634830	100			Hypothetical gene., Transcript_evidence=AK240834 (DDBJ, Best hit), ORF_evidence=longestORF, NIAS_FLcDNA=J065015K15,
Os3248091_703515_OS10T0486100-00:frame1_10-_18390302-18390988,18392991-18394392	0.829004			Cytochrome P450-like protein (CYP86B1)., Transcript_evidence=CT831341 (DDBJ, Best hit), ORF_evidence=Q7XD91 (UniProt),
Os3249734_4133542_OS03T0734400-01:frame3_3-_30080733-30081433	0.149231			Ribosomal protein L7/L12 family protein., Transcript_evidence=AK062628 (DDBJ, Best hit), ORF_evidence=B6SHT7 (UniProt), NIAS_FLcDNA=001-105-C05,
Os3270821_3106756_OS05T0116800-00:frame2_5-_903473-904691	0.0785606			Transferase domain containing protein., Transcript_evidence=ab initio prediction, ORF_evidence=B9FM59 (UniProt),
Os3288847_3016351_OS09T0414600-01:frame1_9-_14813684-14816389	0.0104837			Conserved hypothetical protein., Transcript_evidence=AK289103 (DDBJ, Best hit), ORF_evidence=A2X5Q0 (UniProt), NIAS_FLcDNA=J090096G10,
Os3288927_1618549_OS07T0551750-00:frame1_7+_21910483-21912018,21912170-21912919,21914851-21915075	0.82092			Hypothetical protein., Transcript_evidence=tplb0046d16 (Wheat FLcDNA), ORF_evidence=longestORF,
Os3290052_1616137_OS09T0474300-01:frame4_9-_18150645-18151147,18151237-18151326,18151460-18151565,18151656-18151830,18151914-18152363,18152442-18152519,18152637-18152729,18152830-18152970,18153057-18153161,18153309-18153389,18153476-18153517,18153617-18153733,18153859-18154002,18154136-18154219,18154334-18154427,18154514-18154639,18154757-18154830,18155039-18155423	1.19434			Similar to Heat-shock protein precursor., Transcript_evidence=AK073817 (DDBJ, Best hit), ORF_evidence=Q43638 (UniProt), NIAS_FLcDNA=J033068G01,
Os3318018_107055_OS06T0152800-01:frame1_6-_2724137-2724498,2724612-2724741,2724891-2725015,2725135-2725284,2725566-2725655,2725821-2726053,2726148-2726538	100			Conserved hypothetical protein., Transcript_evidence=AK099578 (DDBJ, Best hit), ORF_evidence=B8B2Z2 (UniProt), NIAS_FLcDNA=J013039B21,
Os3390067_2035098_OS11T0538900-01:frame3_11+_19649314-19649604,19649722-19649792,19649888-19649950,19650128-19650169,19650731-19650796,19650899-19650964,19651448-19651561,19651763-19651826,19652570-19652652,19652874-19652923,19653015-19653092,19653191-19653319,19653415-19653457,19654158-19654244,19654388-19654489,19654727-19654834,19654921-19654971,19655057-19655130,19655250-19655301,19655387-196…	100			Similar to Citrate synthase., Transcript_evidence=AK072950 (DDBJ, Best hit), ORF_evidence=A2ZF17 (UniProt), NIAS_FLcDNA=J023146L07,
Os3420523_778319_OS02T0208200-01:frame2_2+_6062276-6065366,6065686-6065754,6065893-6065958,6066062-6066130,6066348-6066702	0.547536			Similar to RNA-binding protein 25., Transcript_evidence=AK067315 (DDBJ, Best hit), ORF_evidence=NP_001148482.1 (RefSeq), NIAS_FLcDNA=J013105L15,
Os3435606_2666078_OS08T0106900-00:frame2_8-_336445-336973,337059-337284,337373-337881	3.20346			Similar to retrotransposon protein., Transcript_evidence=EU974160 (DDBJ), ORF_evidence=NP_001149744.1 (RefSeq),
Os3467543_4147311_OS01T0254850-00:frame6_1-_8471336-8472106	1.26641			Hypothetical conserved gene., Transcript_evidence=CT834921 (DDBJ, Best hit), ORF_evidence=Q5NBT3 (UniProt),
Os3511098_4586151_OS01T0332200-01:frame2_1-_12875499-12875785,12876706-12877096,12885046-12885478	0.0105435			GA 2-oxidase2, GA metabolism, Transcript_evidence=AB092484 (Genbank), ORF_evidence=Q8H947 (UniProt),
Os3530628_3968462_OS01T0856600-01:frame3_1-_37005750-37006464,37006985-37007083,37007154-37007241,37008103-37008162,37012687-37012835,37013271-37013515	0.0102534			Nsp1-like, C-terminal family protein., Transcript_evidence=AK064176 (DDBJ, Best hit), ORF_evidence=NP_850429.1 (RefSeq), NIAS_FLcDNA=002-104-A10,
Os3540405_2676705_OS06T0213400-01:frame4_6-_5784199-5784984,5785765-5785903,5785993-5786232,5786461-5786496,5786604-5786684,5787120-5787177,5788623-5788998	1.02894			Protein of unknown function DUF829, eukaryotic family protein., Transcript_evidence=AK071478 (DDBJ, Best hit), ORF_evidence=A2YAM7 (UniProt), NIAS_FLcDNA=J023092B08,
Os3581577_3452052_OS01T0641000-01:frame3_1+_25757797-25758369,25759793-25759914,25760636-25760832,25760933-25761107,25761418-25761552,25761666-25762185	0.0105435			Similar to Protein kinase., Transcript_evidence=AK108130 (DDBJ, Best hit), ORF_evidence=B6TE08 (UniProt), NIAS_FLcDNA=002-139-D09,
Os3604399_224547_OS02T0208650-00:frame6_2+_6090635-6090852,6091226-6091642	0.0102534			Conserved hypothetical protein., Transcript_evidence=FP094705 (DDBJ), ORF_evidence=B9F3Y5 (UniProt),
Os366950_784475_OS10T0438100-00:frame6_10+_15695561-15696163,15696278-15696484	0.0102534			Similar to Fimbriata-associated protein (Fragment)., Transcript_evidence=tplb0006i07 (Wheat FLcDNA), ORF_evidence=NP_001064680.1 (RefSeq),
Os3670581_2783000_OS07T0123601-01:frame4_7+_1228519-1228999,1229358-1229423,1229519-1229588,1229877-1229953,1230215-1230351,1230558-1230635,1231351-1231516,1231870-1231956,1232239-1232276,1232426-1232464,1232553-1232699,1232899-1232958,1233033-1233111,1233429-1233517,1233906-1233967,1234238-1234427,1234929-1235068,1235331-1235391,1235742-1235810,1236258-1236361,1236813-1237147,1238086-1238226	0.903073			Hypothetical gene., Transcript_evidence=AK240861 (DDBJ, Best hit), ORF_evidence=longestORF, NIAS_FLcDNA=J065022O21,
Os3671336_2916097_OS06T0700601-00:frame6_6+_29475712-29475929,29476001-29476331,29476428-29476543,29476651-29476916,29477428-29477529	0.959429			Hypothetical gene., Transcript_evidence=BT085432 (DDBJ), ORF_evidence=longestORF,
Os3728271_2548447_OS01T0183950-00:frame1_1-_4440933-4441314	100			Hypothetical protein., Transcript_evidence=EU942531 (DDBJ), ORF_evidence=longestORF,
Os3732034_1540835_OS01T0164700-01:frame2_1+_3336251-3336479,3337310-3337389,3337911-3338423,3338820-3338976,3339510-3339600,3339745-3340257,3340820-3340948,3341750-3341834,3342264-3342344,3342881-3343219	1.41282	0.233455	0.0187777	0.233455
Os3734828_3435116_OS03T0212000-00:frame4_3+_5848833-5850383	0.0102534			Hypothetical conserved gene., Transcript_evidence=tplb0013k21 (Wheat FLcDNA), ORF_evidence=Q00RR9 (UniProt),
Os3771855_1806998_OS04T0481050-01:frame2_4-_24065119-24067993	0.951354	0.335858	0.400647	0.335858
Os3823217_3925737_OS10T0524000-01:frame6_10+_20361111-20361780,20362943-20363135,20364310-20364813,20364857-20365152	1.44461			Conserved hypothetical protein., Transcript_evidence=AK106233 (DDBJ, Best hit), ORF_evidence=Q7G241 (UniProt), NIAS_FLcDNA=002-100-B08,
Os3826554_1497636_OS03T0143300-01:frame5_3-_2396769-2397252,2397358-2397540,2397642-2397845,2397961-2398086,2398177-2398458,2398539-2398709,2399041-2399569,2399714-2399777,2400253-2400550	0.945053	0.119158	0.234602	0.119158
Os3835357_4372571_OS06T0279900-00:frame5_6-_9716235-9718679,9724442-9724867	0.0102534			Similar to NB-ARC domain containing protein, expressed., Transcript_evidence=AK360543 (DDBJ), ORF_evidence=Q2QZW8 (UniProt),
Os3838063_2037258_OS04T0412350-01:frame3_4-_20380475-20381651	0.0102534			Hypothetical protein., Transcript_evidence=AK111482 (DDBJ, Best hit), ORF_evidence=longestORF, NIAS_FLcDNA=002-188-B08,
Os3840811_3660289_OS02T0631100-01:frame3_2+_25239750-25240131,25240912-25241278	0.0102534			Photosystem II oxygen evolving complex protein PsbQ family protein., Transcript_evidence=AK105126 (DDBJ, Best hit), ORF_evidence=A2X7H8 (UniProt), NIAS_FLcDNA=001-101-E03,
Os3877598_2744193_OS09T0572600-01:frame4_9+_22903020-22903492,22903607-22904830	0.564685			Similar to Receptor protein kinase-like protein., Transcript_evidence=AK070226 (DDBJ, Best hit), ORF_evidence=NP_188689.1 (RefSeq), NIAS_FLcDNA=J023042D11,
Os3882053_4540369_OS05T0499100-01:frame4_5-_24576939-24577725	0.778338			26 kDa globulin (Alpha-globulin)., Transcript_evidence=AK242943 (DDBJ, Best hit), ORF_evidence=NP_001152635.1 (RefSeq), NIAS_FLcDNA=J090087L24,
Os3901238_895072_OS03T0807400-01:frame5_3-_33744049-33744380,33744574-33744774,33744968-33745084,33745173-33745365,33745454-33745561,33745814-33746363,33747487-33747670,33747771-33749490	0.0105435			Pentatricopeptide repeat domain containing protein., Transcript_evidence=AK065345 (DDBJ, Best hit), ORF_evidence=Q84M45 (UniProt), NIAS_FLcDNA=J013008D19,
Os3914633_2431126_OS10T0525301-00:frame1_10+_20427557-20428249,20428339-20428587	0.0940355			Hypothetical gene., Transcript_evidence=BT065154 (DDBJ), ORF_evidence=longestORF,
Os3921066_4229127_OS10T0565300-01:frame5_10-_22332976-22333676,22334041-22334149,22334267-22334319,22334428-22334628,22334737-22335012,22335092-22335250,22336069-22336428,22336507-22336728,22337546-22337672,22338466-22338602,22338694-22338871,22339244-22339753,22339834-22339915	0.806212			Vacuolar protein sorting-associated protein 62 domain containing protein., Transcript_evidence=AK107429 (DDBJ, Best hit), ORF_evidence=B9G718 (UniProt), NIAS_FLcDNA=002-128-A05,
Os3940962_679682_OS01T0884850-00:frame3_1-_38436062-38437080	1.31756			Hypothetical protein., Transcript_evidence=BT085496 (DDBJ), ORF_evidence=longestORF,
Os3960121_1101797_OS10T0130000-00:frame5_10-_1829319-1830397,1833726-1834900	4.34516			Similar to NPKL1., Transcript_evidence=AK361446 (DDBJ), ORF_evidence=B8QUI8 (UniProt),
Os3964952_2298030_OS11T0197400-01:frame4_11-_4866531-4868561,4868672-4868832,4868928-4871520	0.0102534			Protein of unknown function DUF803 domain containing protein., Transcript_evidence=AK120356 (DDBJ, Best hit), ORF_evidence=Q53LR5 (UniProt), NIAS_FLcDNA=J013067B07,
Os3975151_915287_OS05T0150900-02:frame1_5-_2928146-2928648,2928725-2928865,2929204-2929485,2929573-2929965,2930192-2930371,2930545-2931980	0.185775			Hypothetical conserved gene., Transcript_evidence=AK243038 (DDBJ, Best hit), ORF_evidence=Q9ZTW6 (UniProt), NIAS_FLcDNA=J100007H16,
Os3986828_2356697_OS08T0199300-01:frame3_8+_5746740-5746930,5747835-5748002,5748085-5748208,5748422-5748513,5748598-5748696,5748820-5748933,5749534-5749598,5749686-5749800,5750212-5750289,5750846-5750938,5751288-5751338,5751428-5751827	0.0766279	0.0663394	5.95571e-05	0.0663394
Os3987994_289814_OS03T0377500-02:frame4_3+_14919228-14920493,14921989-14922405,14922934-14923044,14923660-14923760,14923853-14924261	1.04604			Nuclear control of ATP synthase 2 domain containing protein., Transcript_evidence=AK102634 (DDBJ, Best hit), ORF_evidence=Q10KN0 (UniProt), NIAS_FLcDNA=J033099N04,
Os4017253_2094672_OS02T0103900-01:frame2_2-_187509-187887,187996-188179,188468-188640,188917-189399,189557-190211,191566-192120	100			U3 small nucleolar RNA-associated protein 6 domain containing protein., Transcript_evidence=AK070601 (DDBJ, Best hit), ORF_evidence=B8AGW0 (UniProt), NIAS_FLcDNA=J023057B08,
Os4091859_4139517_OS01T0148200-01:frame5_1+_2629375-2630049	2.72172			Hypothetical protein., Transcript_evidence=AK108014 (DDBJ, Best hit), ORF_evidence=longestORF, NIAS_FLcDNA=002-135-H08,
Os4136327_1511309_OS07T0565300-01:frame2_7-_22666109-22666900,22667195-22667768,22667968-22668045,22669034-22669083,22669794-22670148	100			Bromodomain containing protein., Transcript_evidence=AK101955 (DDBJ, Best hit), ORF_evidence=A2YMP9 (UniProt), NIAS_FLcDNA=J033075K22,
Os4145122_4413531_OS02T0613100-00:frame6_2-_24163523-24164248,24164729-24165083,24165160-24165350,24165447-24165711	0.0104837			Hypothetical conserved gene., Transcript_evidence=EU961734 (DDBJ), ORF_evidence=NP_197526.4 (RefSeq),
Os4156070_3242825_OS06T0699050-00:frame3_6-_29381134-29381741,29381939-29382670	0.432253			Hypothetical protein., Transcript_evidence=tplb0041e20 (Wheat FLcDNA), ORF_evidence=longestORF,
Os4191475_58599_OS05T0569450-00:frame2_5-_28342974-28343049,28343390-28343444,28343570-28343735,28343996-28344129,28344231-28344334,28344489-28344585,28344669-28344874	1.05442	0.144737	0.275217	0.144737
Os422319_3906944_OS12T0640550-01:frame2_12-_27461620-27461886,27463156-27464058	19.7049			Hypothetical protein., Transcript_evidence=AK241024 (DDBJ, Best hit), ORF_evidence=longestORF, NIAS_FLcDNA=J065057B04,
Os4241313_1996919_OS09T0565450-00:frame2_9+_22519445-22519816,22520552-22520817,22521276-22521445,22521544-22521755,22522066-22522416,22522954-22523133,22523270-22523408,22523502-22523650,22524789-22524900,22525303-22525651	1.21652	0.597355	0.282095	0.597355
Os4247245_718975_OS05T0162350-00:frame6_5+_3652904-3653313,3653414-3653462,3653767-3653846,3653930-3654061,3654303-3654443,3654537-3654634,3655376-3655450,3655958-3656024,3656510-3656607,3656990-3657094,3657775-3657860,3658213-3658303,3658614-3658734,3659906-3660023,3660155-3660364,3663234-3663376	0.492304			Hypothetical protein., Transcript_evidence=tplb0049m08 (Wheat FLcDNA), ORF_evidence=longestORF,
Os4288767_1690118_OS09T0125450-00:frame5_9+_1935773-1935879	0.0663293			Non-protein coding transcript., Transcript_evidence=EU944270 (DDBJ), ORF_evidence=NONE,
Os4296825_4297954_OS08T0527800-01:frame3_8-_26275317-26276025,26277455-26279333	0.389474			Similar to Ubiquitin carboxyl-terminal hydrolase., Transcript_evidence=AK063392 (DDBJ, Best hit), ORF_evidence=A3BV31 (UniProt), NIAS_FLcDNA=001-114-H04,
Os4300249_1894630_OS03T0371600-00:frame5_3+_14578540-14579139	0.0104837			Conserved hypothetical protein., Transcript_evidence=CT835118 (DDBJ, Best hit), ORF_evidence=NP_001173440.1 (RefSeq),
Os4307270_2296923_OS01T0622800-01:frame3_1-_24850445-24851213	1.19311			Hypothetical protein., Transcript_evidence=AK063171 (DDBJ, Best hit), ORF_evidence=longestORF, NIAS_FLcDNA=001-110-H05,
Os4320169_4310618_OS02T0699500-01:frame6_2+_28771387-28771469,28771560-28772068	0.0104837			Conserved hypothetical protein., Transcript_evidence=AK062786 (DDBJ, Best hit), ORF_evidence=Q6Z8E1 (UniProt), NIAS_FLcDNA=001-107-B09,
Os4341887_2871268_OS09T0442400-01:frame6_9+_16444344-16444396,16445020-16445165,16445365-16445942,16446021-16446608,16446685-16446811,16446942-16447128,16447236-16447392,16447498-16447965	0.0104837			t-snare domain containing protein., Transcript_evidence=AK106970 (DDBJ, Best hit), ORF_evidence=A2Z1Q5 (UniProt), NIAS_FLcDNA=002-119-G03,
Os4345009_4508508_OS02T0803200-01:frame4_2+_34238951-34239881,34239990-34240078,34240164-34240275,34241268-34241320,34241440-34241990	11.6351			Similar to 30S ribosomal protein S15., Transcript_evidence=AK063404 (DDBJ, Best hit), ORF_evidence=B6TK08 (UniProt), NIAS_FLcDNA=001-115-A06,
Os4345246_1827646_EPlOSAT00000034889:frame3_12+_23428937-23429063	0.0922361			ID=ncRNA_26207;Name=MIR1122;family=RF00906
Os4359224_456357_OS02T0589600-01:frame6_2+_22743752-22746445	1.72253			Hypothetical conserved gene., Transcript_evidence=AK119335 (DDBJ, Best hit), ORF_evidence=NP_001065614.1 (RefSeq), NIAS_FLcDNA=001-131-C06,
Os438670_3686700_OS10T0556100-03:frame6_10+_21859379-21861257	0.753532	0.135007	0.0202635	0.135007
Os4453967_2535247_OS02T0435400-01:frame5_2+_13863866-13864301,13864438-13864718,13865377-13865812,13865880-13866021	1.07662			Conserved hypothetical protein., Transcript_evidence=AK066254 (DDBJ, Best hit), ORF_evidence=B9F5F6 (UniProt), NIAS_FLcDNA=J013058M17,
Os4520974_2559890_OS09T0553900-01:frame2_9+_21945943-21948964	0.0105435			Conserved hypothetical protein., Transcript_evidence=AK099586 (DDBJ, Best hit), ORF_evidence=A3C1C0 (UniProt), NIAS_FLcDNA=J013042N12,
Os4551844_586311_OS02T0749500-01:frame6_2-_31501034-31501403,31501580-31501642,31501743-31501859,31502060-31502149,31502404-31502491,31502969-31503038,31503452-31503530,31504738-31504782,31505434-31505520,31505608-31505691,31505811-31505990,31506069-31506209,31506380-31506488,31506918-31506973,31507384-31507431,31507528-31507666,31508217-31508324,31508645-31508671,31508832-31508924,31509344-31509…	0.634335			Similar to SEC6., Transcript_evidence=AK119455 (DDBJ, Best hit), ORF_evidence=NP_565026.1 (RefSeq), NIAS_FLcDNA=001-133-E02,
Os4552190_3114272_OS05T0490200-02:frame4_5+_24081464-24082365,24082529-24082612,24082693-24082773,24083495-24083575,24083694-24083786,24084285-24084461,24084545-24084612,24084740-24084791,24084893-24084946,24085029-24086116,24086409-24086776	1.17108			Similar to serologically defined breast cancer antigen NY-BR-84., Transcript_evidence=AK073984 (DDBJ, Best hit), ORF_evidence=NP_001150650.1 (RefSeq), NIAS_FLcDNA=J033072O04,
Os456113_368335_OS04T0647300-01:frame2_4-_32933243-32934458,32935188-32935312,32936322-32937208	1.38943	0.207073	0.015579	0.207073
Os4564109_3649565_EPlOSAT00000033604:frame3_6+_27237528-27237597	0.0181273	0.0131874	1.08424e-08	0.0131874
Os4579142_1189005_OS05T0110000-01:frame6_5+_538306-539628	1.11019			Zinc finger, RING/FYVE/PHD-type domain containing protein., Transcript_evidence=AK067181 (DDBJ, Best hit), ORF_evidence=Q94HJ7 (UniProt), NIAS_FLcDNA=J013094N21,
Os4585979_1037267_OS03T0736000-02:frame1_3-_30169720-30170043,30170109-30170315,30171416-30171773,30171899-30172062,30172146-30172254,30172827-30172900,30173735-30173929	1.27205			Similar to NOT2/NOT3/NOT5 family protein, expressed., Transcript_evidence=AK107394 (DDBJ, Best hit), ORF_evidence=Q10D98 (UniProt), NIAS_FLcDNA=002-127-D03,
Os4589571_4557996_OS04T0659300-01:frame1_4+_33641298-33642277	100			Protein of unknown function DUF26 domain containing protein., Transcript_evidence=AK111969 (DDBJ, Best hit), ORF_evidence=Q7X8N1 (UniProt), NIAS_FLcDNA=006-211-C11,
Os471894_3154516_OS12T0528400-01:frame1_12+_20838521-20839540,20839710-20839785,20839877-20840805,20840893-20841396,20841516-20841585,20841853-20841974,20842154-20842293,20842524-20842716,20842805-20843235	1.1095			Similar to Glutathione synthetase., Transcript_evidence=AK103004 (DDBJ, Best hit), ORF_evidence=Q2PZ33 (UniProt), NIAS_FLcDNA=J033116H11,
Os482148_812279_EPlOSAT00000029484:frame4_2+_1379711-1379784	3.67187			ID=ncRNA_31071;Name=MIR1122;family=RF00906
Os489025_1302423_OS08T0357100-01:frame5_8+_16354490-16358205	0.0103685	0.000162833	7.19108e-13	0.000162833
Os494873_2829618_OS03T0359100-02:frame5_3-_13941462-13941816,13942144-13942179,13942958-13943817,13943947-13944030,13944134-13944187,13944307-13944392,13944760-13944811,13944932-13945018,13945277-13945331,13945411-13945511,13945611-13945799,13946765-13946867,13946978-13947036,13947359-13947496,13947614-13947706,13947783-13947859,13948314-13948412,13948603-13948780	1.03336			Similar to Aminotransferase, class IV family protein., Transcript_evidence=AK073091 (DDBJ, Best hit), ORF_evidence=B6TME5 (UniProt), NIAS_FLcDNA=J033022E01,
Os524442_392003_OS01T0269100-01:frame6_1-_9273878-9274344,9275355-9275463,9275823-9275903,9276013-9276211,9276374-9276449,9276553-9276769,9277117-9277155,9277695-9277783,9277962-9278084,9278171-9279029	1.06502	0.241279	0.332483	0.241279
Os545920_4532400_OS06T0608350-00:frame2_6+_24207064-24207176,24207267-24207483,24207572-24207661,24207763-24207972,24208060-24208158,24208603-24208740,24208846-24208952,24209035-24210213,24210298-24210378,24211686-24212572	0.0102534			Hypothetical protein., Transcript_evidence=tplb0049c01 (Wheat FLcDNA), ORF_evidence=longestORF,
Os577495_3041683_EPlOSAT00000044576:frame4_5-_24928905-24929083	0.809238			ID=ncRNA_1749;Name=FMN;family=RF00050
Os581304_2684854_OS01T0535400-01:frame2_1-_19454155-19454869,19454949-19455099,19455195-19455795,19455927-19456105,19456222-19456341,19456435-19457967,19458036-19458224	0.965137			Protein kinase, catalytic domain domain containing protein., Transcript_evidence=AK065803 (DDBJ, Best hit), ORF_evidence=B9EXD2 (UniProt), NIAS_FLcDNA=J013036D01,
Os606151_3492129_OS06T0691900-00:frame2_6-_28859221-28860577	0.0104837			Similar to F-box domain containing protein., Transcript_evidence=EU962397 (DDBJ), ORF_evidence=NP_001149196.1 (RefSeq),
Os62894_2143452_OS09T0385300-01:frame2_9-_13140416-13146235,13146363-13146635,13146707-13147162	0.0104837			Hypothetical protein., Transcript_evidence=AK120455 (DDBJ, Best hit), ORF_evidence=longestORF, NIAS_FLcDNA=J013104G23,
Os634570_796552_OS02T0611450-00:frame1_2-_24063225-24064393,24066126-24066424,24066432-24066510	0.0102534			Similar to Enhancer of rudimentary., Transcript_evidence=CT835385 (DDBJ, Best hit), ORF_evidence=B6T273 (UniProt),
Os695837_2608221_OS07T0618450-00:frame5_7-_25519738-25519797,25519874-25519976,25520094-25520421,25520586-25520797,25521370-25521657,25521740-25521850,25522189-25522325,25522462-25522614,25522752-25522900	4.58432			Non-protein coding transcript., Transcript_evidence=tplb0033p23 (Wheat FLcDNA), ORF_evidence=NONE,
Os710695_3577981_OS01T0243901-00:frame3_1+_7942926-7943835	0.581917			Hypothetical protein., Transcript_evidence=AK376036 (DDBJ), ORF_evidence=longestORF,
Os720923_2319197_OS08T0378000-02:frame6_8+_17766041-17768644	0.0306717			Conserved hypothetical protein., Transcript_evidence=AK067174 (DDBJ, Best hit),AK067437 (DDBJ, Best hit), ORF_evidence=B9G0N0 (UniProt), NIAS_FLcDNA=J013097E16,J013101D18,
Os723114_95849_OS08T0550700-00:frame4_8-_27622346-27623105	100			Similar to Auxin induced protein., Transcript_evidence=CT835911 (DDBJ, Best hit), ORF_evidence=B6TT53 (UniProt),
Os72387_1837391_OS12T0636200-03:frame6_12-_27271749-27272650,27272786-27272846,27272927-27273303,27273520-27274073	0.0253104			Similar to Benzothiadiazole-induced homeodomain protein 1., Transcript_evidence=AK104872 (DDBJ, Best hit), ORF_evidence=Q6QUW0 (UniProt), NIAS_FLcDNA=001-044-C01,
Os737229_951609_OS03T0127650-00:frame5_3+_1554301-1555465,1555567-1555676	0.0104837			Non-protein coding transcript., Transcript_evidence=BT017530 (DDBJ), ORF_evidence=NONE,
Os782335_1293560_OS10T0160600-02:frame4_10+_3868240-3871256	0.0103985	0.000205139	1.43798e-12	0.000205139
Os784481_1670323_OS01T0164700-01:frame1_1+_3336250-3336479,3337310-3337389,3337911-3338423,3338820-3338976,3339510-3339600,3339745-3340257,3340820-3340948,3341750-3341834,3342264-3342344,3342881-3343220	1.18263	0.0388686	0.000620154	0.0388686
Os812430_1272296_OS06T0117500-00:frame6_6-_959665-962341	0.931188			Hypothetical conserved gene., Transcript_evidence=AK067271 (DDBJ, Secondary hit), ORF_evidence=B9FR86 (UniProt),
Os836274_2777435_OS10T0442532-00:frame2_10-_15911689-15911843,15912580-15912804,15912925-15913699,15913802-15914039,15914129-15914191,15914281-15914575	0.858627			Hypothetical gene., Transcript_evidence=tplb0012e04 (Wheat FLcDNA), ORF_evidence=longestORF,
Os849065_3216060_OS10T0331600-00:frame6_10-_9385684-9386637,9389135-9389326,9389398-9389716	0.0113847			UDP-glucuronosyl/UDP-glucosyltransferase domain containing protein., Transcript_evidence=AK370280 (DDBJ), ORF_evidence=B8BG93 (UniProt),
Os887099_2402326_OS11T0438000-01:frame4_11+_14299804-14301448,14301539-14301637,14301763-14302151,14302268-14302492,14302738-14303077	0.0729064			Hypothetical conserved gene., Transcript_evidence=AK071696 (DDBJ, Best hit), ORF_evidence=B9G861 (UniProt), NIAS_FLcDNA=J023109P16,
Os898689_3865980_OS09T0502150-00:frame5_9+_19426160-19426456,19427153-19427373,19427434-19428374	1.04075	0.0950506	0.249498	0.0950506
Os91975_1822487_OS08T0345500-00:frame5_8-_15642408-15642866,15642960-15645944	0.723828			Similar to Cellulose synthase-like protein D3., Transcript_evidence=AK375198 (DDBJ), ORF_evidence=Q7EZW6 (UniProt),
Os925907_3022550_OS11T0539500-00:frame1_11-_19694790-19695108,19695547-19696368	0.945368			Winged helix repressor DNA-binding domain containing protein., Transcript_evidence=tplb0052o04 (Wheat FLcDNA), ORF_evidence=NP_001068034.1 (RefSeq),
Os94334_603629_OS06T0625200-00:frame2_6-_25182994-25184930	0.681939			Protein kinase-like domain containing protein., Transcript_evidence=AK370300 (DDBJ), ORF_evidence=NP_001147941.1 (RefSeq),
Os959419_1043726_OS03T0366525-00:frame5_3-_14337092-14337620,14338385-14338552,14338636-14338860,14339047-14339171,14340130-14340358,14341101-14341305	100			Hypothetical protein., Transcript_evidence=tplb0059a15 (Wheat FLcDNA), ORF_evidence=longestORF,
Os9744_1468019_OS07T0513000-01:frame3_7-_19656085-19657558	0.745384			Similar to ATP synthase gamma chain, chloroplast (EC 3.6.1.34) (Fragment)., Transcript_evidence=AK064835 (DDBJ, Best hit), ORF_evidence=A2YLT1 (UniProt), NIAS_FLcDNA=J013000F20,
Os978859_2575217_OS03T0764100-01:frame5_3-_31604983-31606214	0.0104837			Zinc finger transcription factor ZF1., Transcript_evidence=AK072942 (DDBJ, Best hit), ORF_evidence=Q9AXE9 (UniProt), NIAS_FLcDNA=J023150M05,
Os980701_4463959_OS04T0661950-00:frame2_4-_33777676-33777858,33778088-33778191,33778275-33778441,33779067-33779205	1.09959			Non-protein coding transcript., Transcript_evidence=BT083501 (DDBJ), ORF_evidence=NONE,
Os984149_773069_OS07T0214100-01:frame5_7-_6254883-6255557	1.25983	0.185364	0.0360725	0.185364
Os986784_769531_OS03T0825300-02:frame1_3+_34663422-34663658,34664235-34664461,34664554-34664689,34665232-34665365,34665451-34665556,34666016-34666101,34666173-34666361,34666618-34666779,34667332-34667448,34667636-34668094	0.606379			Serine/threonine protein kinase domain containing protein., Transcript_evidence=AK102693 (DDBJ, Best hit), ORF_evidence=B6UD08 (UniProt), NIAS_FLcDNA=J033103D19,
Os997983_798262_OS09T0511000-01:frame5_9+_19861264-19861917,19862631-19862664,19862854-19863015,19863244-19863614,19863859-19863952,19864042-19864193,19864696-19864793,19865115-19865859,19865964-19866277	7.93327			Similar to LysM receptor-like kinase., Transcript_evidence=AK065118 (DDBJ, Best hit), ORF_evidence=D7UPN3 (UniProt), NIAS_FLcDNA=J013001O13,
sp_11023_gene:OS03G0277300:TTS:9379479:0:transcript:OS03T0277300-01:0:frame5_3-_9377891-9379479,9411494-9413625	1.00825	0.076987	0.430851	0.076987
sp_111733_gene:OS12G0162900:TTS:3181293:0:transcript:OS12T0162900-01:0:frame5_12-_3179973-3181293,3181857-3183478	1.04224			Hypothetical conserved gene., Transcript_evidence=AK242858 (DDBJ, Best hit), ORF_evidence=Q2QXB9 (UniProt), NIAS_FLcDNA=J090073L16,
sp_112126_gene:OS12G0429950:TTS:13816386:0:transcript:OS12T0429950-00:0:frame5_12+_13815855-13816217,13816386-13816504	0.0105435			Hypothetical gene., Transcript_evidence=BT016818 (DDBJ), ORF_evidence=longestORF,
sp_119614_gene:OS09G0109600:TTS:862906:0:transcript:OS09T0109600-01:0:frame2_9+_862652-862822,862906-863338	1.14068			Conserved hypothetical protein., Transcript_evidence=AK063582 (DDBJ, Best hit), ORF_evidence=A2YYE5 (UniProt), NIAS_FLcDNA=001-117-H11,
sp_127460_gene:OS10G0442532:TTS:15911843:0:transcript:OS10T0442532-00:0:frame3_10-_15911685-15911843,15912580-15912801	1.04558	0.0225545	0.0124428	0.0225545
sp_129566_gene:OS10G0198600:TSS:6869008:0:transcript:OS10T0198600-01:0:frame6_10+_6868419-6869005	0.0249513	0.020786	1.56323e-06	0.020786
sp_131165_gene:OS08G0110800:IR_ON:573694-574081:0:no_feature:0:frame3_8+_573691-574078	1.31084			573691-574078
sp_132629_gene:OS03G0359100:IR_ON:13942958-13943817:0:no_feature:0:frame6_3-_13942955-13943814	0.77245			13942955-13943814
sp_133009_gene:OS07G0495250:TTS:18540999:0:transcript:OS07T0495250-01:0:frame5_7+_18537337-18539956,18540999-18541352	1.05011			Hypothetical gene., Transcript_evidence=AK287724 (DDBJ, Best hit), ORF_evidence=longestORF, NIAS_FLcDNA=J065137L03,
sp_134719_gene:OS10G0422075:TTS:14905703:0:transcript:OS10T0422075-00:0:frame5_10-_14903987-14905703,14907909-14910995	1.10002	0.180209	0.184805	0.180209
sp_135184_gene:OS10G0483000:TTS:18241022:0:transcript:OS10T0483000-01:0:frame5_10-_18240658-18241022,18241246-18241282	0.965133			Similar to Transcription factor homolog BTF3-like protein., Transcript_evidence=AK121674 (DDBJ, Best hit), ORF_evidence=NP_001171337.1 (RefSeq), NIAS_FLcDNA=J033068E07,
sp_136281_gene:OS01G0696000:AE:28799961-28800418:0:transcript:OS01T0696000-02:0:frame1_1+_28799393-28799596,28799961-28800418,28800533-28800654	0.950765			Conserved hypothetical protein., Transcript_evidence=AK066735 (DDBJ, Best hit), ORF_evidence=A2ZWV2 (UniProt), NIAS_FLcDNA=J013088G11,
sp_138279_gene:OS02G0146400:TSS:2549840:0:transcript:OS02T0146400-02:0:frame1_2+_2547037-2549839	0.90989			Similar to predicted protein., Transcript_evidence=AK058747 (DDBJ, Best hit), ORF_evidence=D0N488 (UniProt), NIAS_FLcDNA=001-019-H04,
sp_143438_gene:OS03G0337900:TTS:12546426:0:transcript:OS03T0337900-01:0:frame6_3-_12546000-12546426,12546771-12546833	3.37595			Similar to predicted protein., Transcript_evidence=AK243527 (DDBJ, Best hit), ORF_evidence=NP_001078075.1 (RefSeq), NIAS_FLcDNA=J100075P16,
sp_144064_gene:OS04G0456700:TTS:22829553:0:transcript:OS04T0456700-01:0:frame2_4+_22829312-22829461,22829553-22831355	0.0102534			Similar to TMV induced protein 1-2., Transcript_evidence=AK065178 (DDBJ, Best hit), ORF_evidence=Q01JQ5 (UniProt), NIAS_FLcDNA=J013002D12,
sp_144382_gene:OS06G0607100:TTS:24141739:0:transcript:OS06T0607100-01:0:frame2_6+_24139348-24139920,24141739-24142388	0.42627			Similar to phosphatidic acid phosphatase-related / PAP2-related., Transcript_evidence=AK071250 (DDBJ, Best hit), ORF_evidence=NP_566527.1 (RefSeq), NIAS_FLcDNA=J023088G11,
sp_147965_gene:OS12G0589898:TTS:24670909:0:transcript:OS12T0589898-00:0:frame3_12+_24670682-24670782,24670909-24671062	0.726408			Similar to 2-isopropylmalate synthase B., Transcript_evidence=BT084676 (DDBJ), ORF_evidence=B6SWN1 (UniProt),
sp_148957_gene:OS07G0680300:TTS:28822257:0:transcript:OS07T0680300-01:0:frame5_7-_28821921-28822257,28823811-28823999	1.27651			Similar to Ubiquinol-cytochrome c reductase complex 6.7 kDa protein (EC 1.10.2.2) (CR6)., Transcript_evidence=AK063800 (DDBJ, Best hit), ORF_evidence=B6T3C5 (UniProt), NIAS_FLcDNA=001-121-F07,
sp_151325_gene:OS11G0135400:TTS:1646784:0:transcript:OS11T0135400-00:0:frame6_11-_1646436-1646784,1647178-1647567	1.13803	0.0192036	0.000426418	0.0192036
sp_15335_gene:OS01G0862200:TTS:37315897:0:transcript:OS01T0862200-02:0:frame6_1+_37315749-37315805,37315897-37316224	1.13919			Conserved hypothetical protein., Transcript_evidence=AK059299 (DDBJ, Best hit), ORF_evidence=A2WX82 (UniProt), NIAS_FLcDNA=001-025-F01,
sp_154511_gene:OS05G0160000:TTS:3528716:0:transcript:OS05T0160000-01:0:frame3_5+_3528713-3530701	0.941655	0.0583217	0.0790884	0.0583217
sp_157629_gene:OS04G0679400:TTS:34695040:0:transcript:OS04T0679400-01:0:frame4_4-_34694371-34695040,34695252-34695494	0.82466			Similar to H0801D08.15 protein., Transcript_evidence=AK121152 (DDBJ, Best hit), ORF_evidence=Q259D7 (UniProt), NIAS_FLcDNA=J023078J16,
sp_169946_gene:OS03G0346900:TTS:12963660:0:transcript:OS03T0346900-01:0:frame6_3-_12961318-12963660	2.60534			Conserved hypothetical protein., Transcript_evidence=AK064125 (DDBJ, Best hit), ORF_evidence=B9F8F2 (UniProt), NIAS_FLcDNA=002-102-D06,
sp_171796_gene:OS08G0447300:TTS:21842458:0:transcript:OS08T0447300-00:0:frame5_8-_21842122-21842458,21843087-21843182	0.67285			Similar to serine esterase family protein., Transcript_evidence=CU405828 (DDBJ, Best hit), ORF_evidence=NP_001148169.1 (RefSeq),
sp_175832_gene:OS12G0620400:TTS:26426568:0:transcript:OS12T0620400-04:0:frame6_12-_26425335-26426568,26426685-26426820	0.782282	0.279297	0.124151	0.279297
sp_177971_gene:OS09G0501700:TTS:19413542:0:transcript:OS09T0501700-00:0:frame6_9-_19413409-19413542,19413669-19413847	1.2339			Ribosomal protein L32e family protein., Transcript_evidence=BT084505 (DDBJ), ORF_evidence=Q3MST7 (UniProt),
sp_19194_gene:OS12G0430000:TTS:13816209:0:transcript:OS12T0430000-00:0:frame4_12-_13815575-13816209,13816297-13816327	0.992432			Hypothetical conserved gene., Transcript_evidence=tplb0008m15 (Wheat FLcDNA), ORF_evidence=E4MY44 (UniProt),
sp_194506_gene:OS08G0165800:TSS:3839370:0:transcript:OS08T0165800-00:0:frame5_8+_3839219-3839368	1.00043	0.106392	0.497398	0.106392
sp_196098_gene:OS03G0336100:XAE:12448041-12448511:0:transcript:OS03T0336100-01:0:frame4_3-_12447237-12447928,12448041-12448511,12448748-12448771	0.99824	0.124893	0.490176	0.124893
sp_199517_gene:OS09G0275400:TSS:5644969:0:transcript:OS09T0275400-01:0:frame3_9-_5644966-5645520	0.0559879			Cytochrome P450 family protein., Transcript_evidence=AK064764 (DDBJ, Best hit), ORF_evidence=Q2QLJ2 (UniProt), NIAS_FLcDNA=002-120-H08,
sp_199606_gene:OS02G0217666:TSS:6573454:0:transcript:OS02T0217666-00:0:frame5_2+_6573265-6573452	0.994671			Non-protein coding transcript., Transcript_evidence=BT018461 (DDBJ), ORF_evidence=NONE,
sp_203025_gene:OS04G0469500:TSS:23464070:0:transcript:OS04T0469500-01:0:frame1_4+_23463356-23464069	0.951863	0.0558714	0.104954	0.0558714
sp_20313_gene:OS08G0480200:TTS:23724142:0:transcript:OS08T0480200-01:0:frame4_8-_23723610-23724142,23724608-23724937	1.11805			2OG-Fe(II) oxygenase domain containing protein., Transcript_evidence=AK065790 (DDBJ, Best hit), ORF_evidence=A2YWB1 (UniProt), NIAS_FLcDNA=J013039B08,
sp_211620_gene:OS11G0605500:TTS:23354602:0:transcript:OS11T0605500-01:0:frame4_11-_23354196-23354602,23354696-23354818	1.15726	0.153933	0.075769	0.153933
sp_217735_gene:OS04G0412000:TTS:20352839:0:transcript:OS04T0412000-01:0:frame2_4+_20352485-20352748,20352839-20353553	1.31826	0.367003	0.103753	0.367003
sp_221027_gene:OS10G0565401:TTS:22333676:0:transcript:OS10T0565401-00:0:frame6_10-_22332887-22333676,22353506-22354012	0.985896	0.0694543	0.36286	0.0694543
sp_222530_gene:OS01G0655800:XAE:26629917-26629961:0:transcript:OS01T0655800-01:0:frame3_1+_26628871-26629117,26629917-26629961,26630052-26630135	0.962179	0.0252478	0.0327632	0.0252478
sp_224374_gene:OS02G0772650:TTS:32613037:0:transcript:OS02T0772650-00:0:frame2_2+_32612471-32612802,32613037-32613413	100			Conserved hypothetical protein., Transcript_evidence=AK375049 (DDBJ), ORF_evidence=F2EFX2 (UniProt),
sp_228794_gene:OS03G0408300:TTS:16788505:0:transcript:OS03T0408300-00:0:frame3_3+_16787180-16787911,16788505-16789164	0.952926			Similar to 60S ribosomal protein L27a-3., Transcript_evidence=FP096475 (DDBJ), ORF_evidence=B4G0Z5 (UniProt),
sp_235470_gene:OS12G0166000:XAE:3349494-3349709:0:transcript:OS12T0166000-00:0:frame1_12+_3348784-3349228,3349494-3349709,3350062-3350534	0.884756	0.0859818	0.042225	0.0859818
sp_235540_gene:OS02G0203700:AE:5799349-5799447:0:transcript:OS02T0203700-01:0:frame5_2-_5798920-5799273,5799349-5799447,5800163-5800584	0.864809			Similar to Testis expressed sequence 13A protein., Transcript_evidence=AK072940 (DDBJ, Best hit), ORF_evidence=B6T2W6 (UniProt), NIAS_FLcDNA=J023149B06,
sp_236558_gene:OS02G0830900:TTS:35726938:0:transcript:OS02T0830900-01:0:frame3_2+_35726935-35730569	0.434318	0.599392	0.0856381	0.599392
sp_237821_gene:OS07G0118300:TSS:978757:0:transcript:OS07T0118300-01:0:frame6_7+_978439-978754	0.0104837			Similar to predicted protein., Transcript_evidence=AK287846 (DDBJ, Best hit), ORF_evidence=A3BG22 (UniProt), NIAS_FLcDNA=J065194P05,
sp_244404_gene:OS06G0273800:TSS:9262028:0:transcript:OS06T0273800-01:0:frame1_6-_9262027-9262239	0.0659482	0.0603688	5.76268e-06	0.0603688
sp_246365_gene:OS12G0158600:TTS:2934221:0:transcript:OS12T0158600-00:0:frame3_12+_2932065-2932283,2934221-2934421	1.07655			TB2/DP1 and HVA22 related protein family protein., Transcript_evidence=ab initio prediction, ORF_evidence=B9GBZ6 (UniProt),
sp_252201_gene:OS10G0447100:TTS:16184528:0:transcript:OS10T0447100-02:0:frame1_10+_16182006-16182129,16184528-16184988	0.456401			Similar to Ubiquitin carrier protein., Transcript_evidence=AK120481 (DDBJ, Best hit), ORF_evidence=Q337R4 (UniProt), NIAS_FLcDNA=J013112B17,
sp_262133_gene:OS01G0367400:MIR_ON:15020345-15021362:0:no_feature:0:frame6_1-_15020342-15021359	0.763587	0.0394946	0.000732142	15020342-15021359
sp_266540_gene:OS08G0152800:TTS:3014141:0:transcript:OS08T0152800-00:0:frame6_8-_3013804-3014141,3022668-3023225	1.11877	0.0198138	0.000729157	0.0198138
sp_266755_gene:OS02G0741400:XIR_ON:31013104-31013346:0:no_feature:0:frame5_2-_31013102-31013344	0.414777			31013102-31013344
sp_2735_gene:OS12G0166000:XAE:3351744-3351921:0:transcript:OS12T0166000-00:0:frame3_12+_3351508-3351627,3351744-3351921,3352143-3352760	0.958886			Conserved hypothetical protein., Transcript_evidence=AK363275 (DDBJ), ORF_evidence=B8BNC7 (UniProt),
sp_27383_gene:OS03G0250000:TTS:7915088:0:transcript:OS03T0250000-01:0:frame6_3-_7914608-7915088,7915171-7915296	0.619283	0.172948	0.00944707	0.172948
sp_280751_gene:OS05G0392000:TTS:19057452:0:transcript:OS05T0392000-01:0:frame6_5-_19054272-19057449	0.932383	0.182784	0.278279	0.182784
sp_283786_gene:OS07G0241800:TTS:7912620:0:transcript:OS07T0241800-01:0:frame2_7+_7911952-7912526,7912620-7913685	0.895738			UDP-glucuronosyl/UDP-glucosyltransferase family protein., Transcript_evidence=AK064151 (DDBJ, Best hit), ORF_evidence=C4MF59 (UniProt), NIAS_FLcDNA=002-103-E05,
sp_284375_gene:OS01G0148000:TTS:2612523:0:transcript:OS01T0148000-00:0:frame3_1+_2602343-2603593,2612523-2612693	1.16389			Similar to predicted protein., Transcript_evidence=tplb0002l09 (Wheat FLcDNA), ORF_evidence=NP_195851.2 (RefSeq),
sp_286052_gene:OS04G0405600:AE:20125714-20125884:0:transcript:OS04T0405600-01:0:frame6_4-_20124669-20125534,20125714-20125884,20127494-20127640	0.0105435			Protein of unknown function DUF1350 family protein., Transcript_evidence=AK068579 (DDBJ, Best hit), ORF_evidence=Q01L39 (UniProt), NIAS_FLcDNA=J013157C11,
sp_287707_gene:OS02G0608550:TTS:23890346:0:transcript:OS02T0608550-00:0:frame2_2+_23886146-23886555,23890346-23890555	0.924276	0.12652	0.179226	0.12652
sp_287817_gene:OS03G0645250:XAE:24908911-24909276:0:transcript:OS03T0645250-00:0:frame4_3+_24907644-24908401,24908911-24909276,24909360-24909536	1.02682	0.0805992	0.297639	0.0805992
sp_297827_gene:OS07G0597100:TTS:24345031:0:transcript:OS07T0597100-01:0:frame3_7+_24345028-24345967	0.761268	0.00303554	3.31812e-07	0.00303554
sp_305119_EGY3:TTS:29785598:0:transcript:OS03T0729000-01:0:frame5_3-_29784693-29785598,29785684-29785906	0.910838			Similar to Peptidase, M50 family., Transcript_evidence=AK108046 (DDBJ, Best hit), ORF_evidence=B6UET0 (UniProt), NIAS_FLcDNA=002-137-E10,
sp_311061_gene:OS05G0463600:TTS:22765024:0:transcript:OS05T0463600-01:0:frame1_5+_22765023-22766078,22767271-22769263	1.03233			Conserved hypothetical protein., Transcript_evidence=AK105760 (DDBJ, Best hit), ORF_evidence=B9FJJ1 (UniProt), NIAS_FLcDNA=001-202-D06,
sp_31148_gene:OS01G0763300:TSS:32127497:0:transcript:OS01T0763300-01:0:frame6_1-_32127494-32128086	0.933765			Conserved hypothetical protein., Transcript_evidence=AK063778 (DDBJ, Best hit),AK122186 (DDBJ, Best hit), ORF_evidence=B6TU01 (UniProt), NIAS_FLcDNA=001-121-D04,J033150K13,
sp_318127_gene:OS11G0536800:SKIP_ON:19574125,19574206-19574329,19574763:0:transcript:OS11T0536800-02:0:frame5_11-_19573969-19574125,19574763-19574826	0.729322			0.729322
sp_318321_gene:OS12G0597600:TTS:25093801:0:transcript:OS12T0597600-01:0:frame1_12+_25092448-25092939,25093801-25093830	1.79385			Similar to KH domain containing protein., Transcript_evidence=AK066451 (DDBJ, Best hit), ORF_evidence=NP_001148654.1 (RefSeq), NIAS_FLcDNA=J013062H18,
sp_319182_gene:OS05G0593550:TTS:29553143:0:transcript:OS05T0593550-01:0:frame4_5-_29552672-29553143,29563935-29565225	1.60883			Hypothetical conserved gene., Transcript_evidence=AK243075 (DDBJ, Best hit), ORF_evidence=B9FLX2 (UniProt), NIAS_FLcDNA=J100019H12,
sp_321388_gene:EPlOSAG00000023995:TTS:376171:0:transcript:EPlOSAT00000025383:0:frame5_4-_375265-376169	3.05191			ID=ncRNA_34763;Name=mini-ykkC;family=RF01068
sp_323000_gene:OS12G0290150:AE:11199357-11199561:0:transcript:OS12T0290150-00:0:frame6_12-_11199044-11199229,11199357-11199561,11201496-11201774	1.39734			Similar to QS (QUINOLINATE SYNTHASE)%253B 4 iron, 4 sulfur cluster binding / enzyme activator/ protein homodimerization/ quinolinate synthetase A., Transcript_evidence=AK374962 (DDBJ), ORF_evidence=NP_199832.1 (RefSeq),
sp_327296_gene:OS05G0563050:TTS:28006448:0:transcript:OS05T0563050-01:0:frame6_5-_28005257-28006448,28006526-28006597	1.03784	0.0772012	0.221889	0.0772012
sp_331929_gene:OS03G0851000:SKIP_ON:35822927,35823308-35823346,35823839:0:transcript:OS03T0851000-01:0:frame1_3+_35822870-35822927,35823839-35824354	0.585165	0.0601242	0.00048135	0.585165
sp_336921_gene:OS12G0540700:TTS:21616849:0:transcript:OS12T0540700-01:0:frame1_12+_21616321-21616449,21616849-21617351	1.16297			Conserved hypothetical protein., Transcript_evidence=AK107996 (DDBJ, Best hit), ORF_evidence=Q2QP64 (UniProt), NIAS_FLcDNA=002-135-G01,
sp_337707_gene:OS02G0208200:TSS:6063466:0:transcript:OS02T0208200-01:0:frame1_2+_6062207-6063465	1.01606			Similar to RNA-binding protein 25., Transcript_evidence=AK067315 (DDBJ, Best hit), ORF_evidence=NP_001148482.1 (RefSeq), NIAS_FLcDNA=J013105L15,
sp_338294_gene:OS02G0558200:TSS:21152825:0:transcript:OS02T0558200-00:0:frame6_2+_21151382-21152822	2.74738			Hypothetical protein., Transcript_evidence=tplb0045d11 (Wheat FLcDNA), ORF_evidence=longestORF,
sp_347460_gene:OS02G0807100:AE:34477619-34477725:0:transcript:OS02T0807100-01:0:frame1_2+_34477091-34477317,34477619-34477725,34478076-34478182	1.18544	0.322351	0.187725	0.322351
sp_347811_gene:OS12G0536000:AE:21325516-21325788:0:transcript:OS12T0536000-01:0:frame4_12-_21324771-21325435,21325516-21325788,21326337-21326609	0.901503	0.0342731	0.00605817	0.0342731
sp_349535_gene:OS05G0551000:TTS:27386778:0:transcript:OS05T0551000-01:0:frame6_5+_27381938-27382166,27386778-27386974	0.0104837			Zinc finger, RING-type domain containing protein., Transcript_evidence=AK068028 (DDBJ, Best hit), ORF_evidence=B9FLH3 (UniProt), NIAS_FLcDNA=J013131L14,
sp_350579_gene:OS10G0507800:TTS:19437961:0:transcript:OS10T0507800-02:0:frame6_10-_19437929-19437961,19438157-19438437	1.04202	0.0374307	0.0615042	0.0374307
sp_350954_gene:EPlOSAG00000015764:TSS:27038412:0:transcript:EPlOSAT00000017152:0:frame3_7+_27036803-27038409	100			ID=ncRNA_42170;Name=Afu_294;family=RF01506
sp_359158_gene:OS09G0375000:TTS:12546078:0:transcript:OS09T0375000-01:0:frame5_9-_12544387-12544907,12545621-12546076	1.2395	0.163534	0.0321034	0.163534
sp_359794_gene:OS02G0783625:TSS:33263732:0:transcript:OS02T0783625-00:0:frame5_2-_33263730-33264233	0.235211			Similar to Lysine ketoglutarate reductase/saccharopine dehydrogenase., Transcript_evidence=ab initio prediction, ORF_evidence=E3WF37 (UniProt),
sp_36210_gene:EPlOSAG00000047076:TTS:24126540:0:transcript:EPlOSAT00000048464:0:frame1_7+_24126539-24127486	1.8784			ID=ncRNA_13990;Name=MIR403;family=RF00842
sp_367332_gene:OS07G0420700:IR_ON:13497110-13497536:0:no_feature:0:frame1_7+_13497109-13497535	1.20596			13497109-13497535
sp_370174_H2B.7:TTS:2838429:0:transcript:OS01T0152900-00:0:frame5_1-_2837845-2838429,2844500-2845201	0.853732			Similar to Histone H2B.1., Transcript_evidence=CT837552 (DDBJ, Best hit), ORF_evidence=B9A1G8 (UniProt),
sp_373794_GLUA3:TTS:17900880:0:transcript:OS03T0427300-01:0:frame1_3+_17865661-17866204,17900880-17900905	0.864181			Glutelin type-A III precursor., Transcript_evidence=AK107271 (DDBJ, Best hit), ORF_evidence=Q09151 (UniProt), NIAS_FLcDNA=002-125-H12,
sp_374359_gene:OS03G0151600:TTS:2843826:0:transcript:OS03T0151600-02:0:frame5_3-_2843556-2843826,2843857-2844821	1.17291			Similar to N-acetyltransferase., Transcript_evidence=AK073240 (DDBJ, Best hit), ORF_evidence=B6T916 (UniProt), NIAS_FLcDNA=J033012G12,
sp_377583_gene:OS06G0472200:TTS:15727090:0:transcript:OS06T0472200-01:0:frame1_6+_15726796-15727000,15727090-15727418	1.01588	0.200219	0.444949	0.200219
sp_378526_HOX7:SKIP_ON:21488333,21488500-21488579,21489194:0:transcript:OS02T0565600-01:0:frame5_2-_21487608-21488333,21489194-21489442	1.03915			1.03915
sp_383092_gene:OS04G0418500:TSS:20691500:0:transcript:OS04T0418500-01:0:frame5_4+_20690865-20691498	0.0104837			Similar to photoperiod responsive protein., Transcript_evidence=AK121255 (DDBJ, Best hit), ORF_evidence=NP_001150615.1 (RefSeq), NIAS_FLcDNA=J023102B22,
sp_383317_gene:OS09G0408000:XIR_ON:14413806-14415508:0:no_feature:0:frame2_9+_14413804-14415506	0.910313	0.0578016	0.0273999	14413804-14415506
sp_386874_gene:OS10G0565300:AE:22338694-22338871:0:transcript:OS10T0565300-01:0:frame4_10-_22338462-22338602,22338694-22338871,22339244-22339749	1.20031			Vacuolar protein sorting-associated protein 62 domain containing protein., Transcript_evidence=AK107429 (DDBJ, Best hit), ORF_evidence=B9G718 (UniProt), NIAS_FLcDNA=002-128-A05,
sp_390636_gene:OS03G0206300:TTS:5569683:0:transcript:OS03T0206300-01:0:frame4_3-_5568527-5569683,5573373-5573656	0.978011	0.0662994	0.286912	0.0662994
sp_391373_gene:OS01G0542000:TTS:19979196:0:transcript:OS01T0542000-00:0:frame3_1+_19972068-19973030,19979196-19979198	0.934137			Similar to DNA-damage-repair/toleration protein DRT102., Transcript_evidence=ab initio prediction, ORF_evidence=NP_001151173.1 (RefSeq),
sp_392933_gene:OS02G0463500:AE:15552917-15553063:0:transcript:OS02T0463500-01:0:frame6_2-_15550688-15550807,15552917-15553063,15553141-15553218	1.02018			Peptidase S10, serine carboxypeptidase domain containing protein., Transcript_evidence=AK107401 (DDBJ, Best hit), ORF_evidence=Q6K4Y0 (UniProt), NIAS_FLcDNA=002-127-D10,
sp_394003_gene:OS05G0141700:TTS:2401289:0:transcript:OS05T0141700-01:0:frame2_5+_2400648-2401188,2401289-2401928	1.2686			Phosphoglycerate mutase domain containing protein., Transcript_evidence=AK065644 (DDBJ, Best hit), ORF_evidence=NP_187168.1 (RefSeq), NIAS_FLcDNA=J013037C13,
sp_396956_gene:OS04G0614650:IR_ON:31189319-31194095:0:no_feature:0:frame3_4+_31189316-31194092	1.41781	0.747575	0.183385	31189316-31194092
sp_399445_gene:OS01G0753200:TTS:31605101:0:transcript:OS01T0753200-01:0:frame5_1-_31604555-31605101,31608109-31608967	1.03647			Similar to DNA binding protein., Transcript_evidence=AK099571 (DDBJ, Best hit), ORF_evidence=XP_002882610.1 (RefSeq), NIAS_FLcDNA=J013035E10,
sp_404293_gene:OS01G0132000:TTS:1757848:0:transcript:OS01T0132000-01:0:frame5_1-_1757829-1757848,1760310-1760694	0.0105435			Similar to Wound-induced protease inhibitor (WIP1)., Transcript_evidence=AK059239 (DDBJ, Best hit), ORF_evidence=Q7GC15 (UniProt), NIAS_FLcDNA=001-024-F05,
sp_408638_gene:OS02G0807100:AE:34476777-34476993:0:transcript:OS02T0807100-01:0:frame3_2+_34476520-34476595,34476777-34476993,34477089-34477311	0.933248			Similar to Starch synthase V., Transcript_evidence=AK119364 (DDBJ, Best hit), ORF_evidence=B2MUU3 (UniProt), NIAS_FLcDNA=001-131-G12,
sp_41446_gene:OS01G0734399:TTS:30631014:0:transcript:OS01T0734399-00:0:frame2_1-_30621867-30631014,30631267-30631707	0.968175			Hypothetical protein., Transcript_evidence=tplb0025i04 (Wheat FLcDNA), ORF_evidence=longestORF,
sp_4217_gene:EPlOSAG00000004710:TTS:22333676:0:transcript:EPlOSAT00000006098:0:frame6_10-_22332887-22333676,22347356-22347429	0.945112			ID=ncRNA_52119;Name=DLEU2_5;family=RF02109
sp_46013_gene:OS10G0468500:TSS:17315604:0:transcript:OS10T0468500-02:0:frame3_10+_17312258-17315601	0.375657	0.516348	0.052774	0.516348
sp_47114_gene:OS04G0405600:TTS:20125534:0:transcript:OS04T0405600-01:0:frame6_4-_20124672-20125534,20125714-20125881	0.801114	0.00732554	8.05575e-06	0.00732554
sp_48955_gene:OS04G0410050:TTS:20256884:0:transcript:OS04T0410050-00:0:frame2_4-_20256624-20256884,20257350-20257518	1.04332	0.127096	0.281947	0.127096
sp_49080_gene:OS01G0747400:TSS:31279151:0:transcript:OS01T0747400-01:0:frame1_1-_31279150-31280164	1.3965			Protein kinase, core domain containing protein., Transcript_evidence=AK102467 (DDBJ, Best hit), ORF_evidence=B6SVR9 (UniProt), NIAS_FLcDNA=J033094F14,
sp_50153_gene:EPlOSAG00000002357:TTS:23843908:0:transcript:EPlOSAT00000003745:0:frame3_8+_23841783-23841885,23843908-23844483	1.31227			ID=ncRNA_6257;Name=SNORA46;family=RF00404
sp_52571_gene:OS06G0588900:TTS:23100428:0:transcript:OS06T0588900-01:0:frame6_6-_23099025-23100428,23101808-23102004	1.18701			CT11-RanBPM domain containing protein., Transcript_evidence=AK071741 (DDBJ, Best hit), ORF_evidence=B6TBA9 (UniProt), NIAS_FLcDNA=J023110B12,
sp_53421_gene:OS08G0225000:TTS:7612896:0:transcript:OS08T0225000-00:0:frame4_8-_7612316-7612896,7613577-7613720	0.955458	0.0226788	0.0136162	0.0226788
sp_55021_gene:OS02G0788400:TTS:33495057:0:transcript:OS02T0788400-01:0:frame2_2+_33493419-33493866,33495057-33495761	0.997254	0.0309591	0.442678	0.0309591
sp_56264_gene:OS08G0163200:TTS:3727390:0:transcript:OS08T0163200-00:0:frame6_8+_3727089-3727255,3727390-3727622	0.0102534			Similar to Mps one binder kinase activator-like 1A., Transcript_evidence=BT037213 (DDBJ), ORF_evidence=B6U9F2 (UniProt),
sp_59132_gene:OS01G0799900:TTS:33870705:0:transcript:OS01T0799900-01:0:frame3_1+_33869136-33869655,33870705-33871832	0.0102534			Similar to Latex-abundant protein., Transcript_evidence=AK072822 (DDBJ, Best hit), ORF_evidence=D1MBU0 (UniProt), NIAS_FLcDNA=J023138I07,
sp_59315_gene:OS03G0116316:TTS:927631:0:transcript:OS03T0116316-00:0:frame3_3+_925849-926283,927631-928187	1.55121	0.904203	0.175288	0.904203
sp_5942_gene:OS01G0502700:TTS:17420867:0:transcript:OS01T0502700-00:0:frame3_1+_17420276-17420809,17420867-17421263	0.741719			Similar to Histone H2A., Transcript_evidence=AK249306 (DDBJ), ORF_evidence=B7F7N8 (UniProt),
sp_60641_gene:OS12G0443200:TSS:14883772:0:transcript:OS12T0443200-00:0:frame3_12+_14883194-14883769	1.12003			Hypothetical conserved gene., Transcript_evidence=tplb0013j24 (Wheat FLcDNA), ORF_evidence=Q2QS15 (UniProt),
sp_61833_gene:OS07G0176400:TTS:4027138:0:transcript:OS07T0176400-00:0:frame4_7+_4027137-4027399,4029711-4030678	0.963463	0.110971	0.288225	0.110971
sp_62997_gene:OS05G0377000:TTS:18191242:0:transcript:OS05T0377000-01:0:frame4_5-_18190866-18191242,18192967-18193233	1.15922			Similar to Acyl carrier protein., Transcript_evidence=AK289166 (DDBJ, Best hit), ORF_evidence=B8AXQ5 (UniProt), NIAS_FLcDNA=J100009P08,
sp_68800_gene:OS09G0375050:TTS:12542688:0:transcript:OS09T0375050-00:0:frame5_9+_12542243-12542350,12542688-12542878	0.869383			Non-protein coding transcript., Transcript_evidence=BT084318 (DDBJ), ORF_evidence=NONE,
sp_69750_gene:OS03G0664400:TTS:26096547:0:transcript:OS03T0664400-02:0:frame1_3+_26096043-26096453,26096547-26096991	0.0104837			Expressed protein (With alternative splicing)., Transcript_evidence=AK059831 (DDBJ, Best hit), ORF_evidence=B6U491 (UniProt), NIAS_FLcDNA=006-206-A08,
sp_69908_gene:OS12G0133050:TTS:1602273:0:transcript:OS12T0133050-00:0:frame6_12-_1601934-1602273,1602671-1603060	1.00244	0.571209	0.497025	0.571209
sp_70351_gene:OS03G0116300:TTS:927631:0:transcript:OS03T0116300-01:0:frame2_3+_927244-927513,927631-928188	0.892269			Similar to catalytic/ hydrolase., Transcript_evidence=AK243247 (DDBJ, Best hit),AK243117 (DDBJ, Best hit), ORF_evidence=Q10SN5 (UniProt), NIAS_FLcDNA=J100047K06,J100028A19,
sp_76547_gene:OS06G0131001:TTS:1646150:0:transcript:OS06T0131001-00:0:frame6_6+_1645575-1646041,1646150-1646321	0.807481			Conserved hypothetical protein., Transcript_evidence=BT016934 (DDBJ), ORF_evidence=F2DKH6 (UniProt),
sp_78071_gene:OS12G0543650:TTS:21870340:0:transcript:OS12T0543650-00:0:frame3_12-_21869756-21870340,21870722-21871352	1.09747	0.0363594	0.00734391	0.0363594
sp_83107_gene:OS07G0291200:TTS:11288491:0:transcript:OS07T0291200-01:0:frame5_7-_11287827-11288489	0.855865			B-cell receptor-associated 31-like domain containing protein., Transcript_evidence=AK064969 (DDBJ, Best hit), ORF_evidence=B6U1I6 (UniProt), NIAS_FLcDNA=J013001B09,
sp_83734_gene:OS05G0332801:TSS:15575266:0:transcript:OS05T0332801-00:0:frame5_5+_15574495-15575264	0.599327			Hypothetical protein., Transcript_evidence=tplb0036j11 (Wheat FLcDNA), ORF_evidence=longestORF,
sp_8420_U2AF65A:AE:25149166-25149233:0:transcript:OS11T0636900-02:0:frame6_11-_25148719-25149067,25149166-25149233,25149557-25149695	1.06735			Nucleotide-binding, alpha-beta plait domain containing protein., Transcript_evidence=AK073768 (DDBJ, Best hit), ORF_evidence=Q2R0Q1 (UniProt), NIAS_FLcDNA=J033068H24,
sp_84428_gene:OS02G0761900:TTS:32088777:0:transcript:OS02T0761900-02:0:frame6_2-_32088128-32088777,32089850-32090085	0.992055			Dimethylmenaquinone methyltransferase family protein., Transcript_evidence=AK058782 (DDBJ, Best hit), ORF_evidence=A6N081 (UniProt), NIAS_FLcDNA=001-002-C11,
sp_86903_gene:OS12G0107500:TTS:412787:0:transcript:OS12T0107500-01:0:frame3_12+_412283-412489,412787-413221	1.52422	0.411709	0.0460487	0.411709
sp_87353_gene:OS07G0419200:TSS:13385929:0:transcript:OS07T0419200-01:0:frame3_7+_13384398-13385926	1.06522			Similar to protein binding protein., Transcript_evidence=AK061170 (DDBJ, Best hit), ORF_evidence=NP_001149339.1 (RefSeq), NIAS_FLcDNA=006-209-B05,
sp_87509_gene:OS05G0550700:TSS:27356729:0:transcript:OS05T0550700-00:0:frame6_5-_27356726-27356974	0.738176			Protein kinase, catalytic domain domain containing protein., Transcript_evidence=AK336227 (DDBJ), ORF_evidence=B9FHM7 (UniProt),
sp_88236_gene:OS10G0443200:TSS:15946637:0:transcript:OS10T0443200-01:0:frame4_10+_15946014-15946636	0.0105435			Similar to translin-like protein [Oryza sativa (japonica cultivar-group)]., Transcript_evidence=AK063397 (DDBJ, Best hit), ORF_evidence=B6T9M5 (UniProt), NIAS_FLcDNA=001-114-H10,
sp_89494_gene:OS04G0623300:TTS:31681546:0:transcript:OS04T0623300-01:0:frame2_4-_31674369-31674595,31680924-31681544	0.799261			Similar to H0215F08.3 protein., Transcript_evidence=AK064902 (DDBJ, Best hit), ORF_evidence=Q01KC7 (UniProt), NIAS_FLcDNA=J013000L17,
sp_9224_gene:OS02G0224300:IR_ON:6981698-6985543:0:no_feature:0:frame3_2+_6981695-6985540	0.836013	0.130818	0.0488777	6981695-6985540
sp_9311_gene:OS03G0331600:TTS:12222744:0:transcript:OS03T0331600-01:0:frame3_3+_12220224-12220477,12222744-12223508	1.2236	0.104814	0.0104631	0.104814
sp_93856_gene:OS02G0741400:TTS:31009465:0:transcript:OS02T0741400-01:0:frame5_2-_31008530-31009465,31009569-31010816	0.796511			Conserved hypothetical protein., Transcript_evidence=AK060525 (DDBJ, Best hit), ORF_evidence=B9F2X6 (UniProt), NIAS_FLcDNA=001-020-E11,
sp_94006_gene:OS09G0498500:TTS:19273232:0:transcript:OS09T0498500-00:0:frame5_9-_19272539-19273232,19275151-19275769	1.02219	0.0241905	0.093682	0.0241905
sp_94882_gene:OS07G0631950:TTS:26212152:0:transcript:OS07T0631950-00:0:frame5_7-_26211823-26212152,26212667-26212746	0.0104837			Hypothetical gene., Transcript_evidence=BT087008 (DDBJ), ORF_evidence=longestORF,
sp|A2ZVG7|FTSH9_ORYSJ	1.00966
sp|A3AB67|FH16_ORYSJ	1.12719
sp|A3AHG5|LEA1_ORYSJ	0.976921	0.0462905	0.218276
sp|A3ANB5|ARP7_ORYSJ	1.80182
sp|A3AZ88|MT2C_ORYSJ	0.488559
sp|A3BLC3|RRFC_ORYSJ	0.850019	0.030179	0.00126383
sp|A3BMN9|ANM3_ORYSJ	0.582616
sp|A3C4N5|PP2A4_ORYSJ	1.09039
sp|A3C4S4|GME1_ORYSJ	0.981039	0.0747729	0.341593
sp|A3C6D7|ACT2_ORYSJ	1.04312	0.097237	0.242621
sp|B7EA73|PSA_ORYSJ	0.978606	0.0617492	0.290394
sp|B7F7B9|SPSA2_ORYSJ	0.89387
sp|B7F7K7|BGL31_ORYSJ	1.07139	0.32466	0.352294
sp|B7F845|R10A_ORYSJ	1.00491	0.181312	0.482407
sp|B9EXM2|CARB_ORYSJ	0.919589	0.096457	0.111127
sp|B9F3B6|SSDH_ORYSJ	1.0032	0.0800219	0.474064
sp|B9F676|GLU2A_ORYSJ	1.03251	0.14616	0.359839
sp|B9FDR3|TNPO1_ORYSJ	0.930254	0.105888	0.158796
sp|B9FDT1|OST1B_ORYSJ	0.8164	0.164743	0.0628849
sp|B9FJG3|RSLE1_ORYSJ	1.20167	0.0427871	0.00147488
sp|B9FK36|ACC2_ORYSJ	0.943675	0.0222804	0.00594386
sp|B9FM64|UFL1_ORYSJ	0.979958	0.129115	0.40067
sp|B9FSC8|OPR11_ORYSJ	1.00961
sp|B9FXV5|IF4G_ORYSJ	1.01932	0.0128644	0.0299767
sp|B9G125|GDT15_ORYSJ	0.888143
sp|B9G2A8|BIG_ORYSJ	1.14301	0.197714	0.139253
sp|O04433|SRP14_ORYSJ	1.27318	0.768043	0.274061
sp|P07730|GLUA2_ORYSJ	0.943385	0.0800584	0.143915
sp|P09229|CYT1_ORYSJ	1.31669	0.530577	0.179813
sp|P0C0L0|APX5_ORYSJ	0.935393	0.203214	0.294457
sp|P0C0L1|APX6_ORYSJ	1.08216	0.160127	0.212196
sp|P0C1U4|GUN9_ORYSJ	0.923097	0.0822583	0.0903491
sp|P0C512|RBL_ORYSJ	0.952997	0.139614	0.295552
sp|P0C522|ATPAM_ORYSJ	0.911641	0.0233904	0.00141009
sp|P0C540|ACT7_ORYSJ	1.12229	0.0901364	0.0392651
sp|P0C579|CYT10_ORYSJ	1.00711	0.191289	0.474108
sp|P0C5A4|LEA3_ORYSJ	0.942678	0.0177489	0.00250603
sp|P0C5C9|REHYA_ORYSJ	0.998722	0.0736474	0.488735
sp|P15280|GLGS_ORYSJ	1.03075	0.100109	0.311469
sp|P17784|ALF_ORYSJ	0.907741	0.0900295	0.0752843
sp|P20907|CYT2_ORYSJ	0.61782	0.183088	0.0143714
sp|P25766|RLGP1_ORYSJ	1.01207	0.214215	0.460798
sp|P25776|ORYA_ORYSJ	0.806379	0.239534	0.117043
sp|P27777|HS16A_ORYSJ	0.905879	0.0433383	0.00987373
sp|P30298|SUS2_ORYSJ	0.967942	0.0131943	0.00680226
sp|P31924|SUS1_ORYSJ	0.950427	0.0459036	0.0673775
sp|P35683|IF4A1_ORYSJ	0.976608	0.0838845	0.327169
sp|P37833|AATC_ORYSJ	0.959932	0.0101474	0.00119561
sp|P42862|G6PIA_ORYSJ	0.976405	0.127438	0.38225
sp|P48600|IF4E2_ORYSJ	1.23841	0.194355	0.0504054
sp|P48642|GSHRC_ORYSJ	1.01046	0.0701229	0.404467
sp|P49027|GBLPA_ORYSJ	0.888057	0.0385077	0.00365359
sp|P49661|COPD3_ORYSJ	0.594147
sp|P50156|TIP11_ORYSJ	0.91836	0.325785	0.333464
sp|P53682|CDPK1_ORYSJ	1.24745	0.103947	0.010143
sp|P53684|CDPKB_ORYSJ	0.970964	0.0938002	0.31014
sp|P55142|GRXC6_ORYSJ	1.14122	0.109768	0.0448907
sp|P55857|SUMO1_ORYSJ	1.07738
sp|P92812|RM02_ORYSJ	0.626028
sp|P93422|SYHC_ORYSJ	0.987124	0.0857539	0.403822
sp|P93438|METK2_ORYSJ	1.12041	0.157224	0.121066
sp|Q01881|RA05_ORYSJ	0.890789
sp|Q06397|DERL1_ORYSJ	0.879662
sp|Q06398|GSTU6_ORYSJ	1.09207
sp|Q06967|14336_ORYSJ	0.94183	0.099905	0.185135
sp|Q07661|NDK1_ORYSJ	1.02664	0.03824	0.14704
sp|Q08479|KAD3_ORYSJ	1.08472	0.093874	0.0965343
sp|Q08480|KAD4_ORYSJ	1.08863	0.0536348	0.0229112
sp|Q0D519|FH13_ORYSJ	0.827088
sp|Q0D5W6|SUI1_ORYSJ	0.94869	0.356189	0.401171
sp|Q0D673|P2C62_ORYSJ	0.899566
sp|Q0D840|TRXH1_ORYSJ	1.13233	0.0932876	0.0349579
sp|Q0D8N0|RH53_ORYSJ	0.753282
sp|Q0D9C4|CATA2_ORYSJ	1.05132	0.0438869	0.0564088
sp|Q0DAE4|GRXC8_ORYSJ	1.25476	0.235817	0.0673241
sp|Q0DDE3|SSY23_ORYSJ	0.981454	0.0208129	0.0988077
sp|Q0DEC8|SSY1_ORYSJ	0.963387	0.0899208	0.259784
sp|Q0DEV5|SSG1_ORYSJ	0.553163	0.023183	2.40085e-06
sp|Q0DF13|SDH8A_ORYSJ	1.32821
sp|Q0DGD7|BGAL8_ORYSJ	0.978209	0.191061	0.426518
sp|Q0DHF6|PDC1_ORYSJ	1.26269	0.429572	0.164942
sp|Q0DHL4|FTSH8_ORYSJ	0.943554
sp|Q0DI31|CYC_ORYSJ	0.953428	0.0952946	0.222479
sp|Q0DJ99|COPD2_ORYSJ	1.01979	0.00778492	0.00583685
sp|Q0DJC5|OST1A_ORYSJ	0.914546	0.260913	0.300424
sp|Q0DJS1|TOR_ORYSJ	1.10098
sp|Q0DJV6|CML18_ORYSJ	1.82035	0.575719	0.0367816
sp|Q0DKF0|RL102_ORYSJ	1.05233	0.137809	0.273338
sp|Q0DKY4|METK1_ORYSJ	0.898845	0.155487	0.15247
sp|Q0DLA3|ADF7_ORYSJ	0.944604	0.11119	0.218425
sp|Q0DRV6|SODC1_ORYSJ	0.860312	0.0543643	0.00562137
sp|Q0DUI8|CRTI_ORYSJ	1.26069
sp|Q0DWH1|ADHX_ORYSJ	1.38329	0.510052	0.13148
sp|Q0DWQ1|MGDG3_ORYSJ	1.01782
sp|Q0DYB1|IPYR_ORYSJ	1.10824	0.0189314	0.00083789
sp|Q0E0Q3|PARP3_ORYSJ	0.852728	0.0329828	0.00075271
sp|Q0E0Y3|PUS7_ORYSJ	0.856457
sp|Q0E2S4|PP2A3_ORYSJ	0.762362	0.201257	0.0554628
sp|Q0E3C8|CLPB3_ORYSJ	1.03499	0.355775	0.431947
sp|Q0E4K1|CATA1_ORYSJ	1.35297	0.326118	0.0670512
sp|Q0ILJ3|SUT2_ORYSJ	1.01455
sp|Q0INM3|BGA15_ORYSJ	1.00545	0.217079	0.483712
sp|Q0INW1|UFSP_ORYSJ	1.1251	0.229065	0.198873
sp|Q0IQF7|RS16_ORYSJ	0.98112	0.0540459	0.288889
sp|Q0IQK9|NLTP1_ORYSJ	1.12848
sp|Q0IQN5|RTOR1_ORYSJ	1.0545
sp|Q0ITS8|RL101_ORYSJ	1.25898	0.23773	0.0661142
sp|Q0ITU1|MTNA_ORYSJ	0.912739
sp|Q0ITW7|ADH2_ORYSJ	0.983992	0.0383493	0.254845
sp|Q0IWL9|GRS11_ORYSJ	0.841878	0.0913699	0.0200215
sp|Q0IZS0|NADC_ORYSJ	0.719239	0.218159	0.0461751
sp|Q0J006|PSA7B_ORYSJ	1.25001	0.157608	0.0257538
sp|Q0J035|PANK2_ORYSJ	1.02518
sp|Q0J0B2|ITPK6_ORYSJ	0.836082	0.162186	0.0774587
sp|Q0J0H4|ODPB2_ORYSJ	1.54661
sp|Q0J2B5|APM1C_ORYSJ	1.10903
sp|Q0J3D9|COPA3_ORYSJ	0.966373	0.170016	0.374579
sp|Q0J4P2|HSP81_ORYSJ	1.23313	0.246956	0.0886833
sp|Q0J5V5|APM1B_ORYSJ	0.993471	0.0195353	0.296862
sp|Q0J8A4|G3PC1_ORYSJ	1.16422	0.554483	0.317502
sp|Q0J8G4|SCRK2_ORYSJ	1.08972	0.0264318	0.00209132
sp|Q0J9V5|CXXS1_ORYSJ	0.662458
sp|Q0JAA0|P2C44_ORYSJ	1.39295	0.648383	0.176547
sp|Q0JAI9|SCAM6_ORYSJ	1.15199	0.13557	0.0620562
sp|Q0JBH9|ERG3_ORYSJ	1.31768	0.199282	0.0282759
sp|Q0JD42|PDI52_ORYSJ	1.1061	0.0745189	0.0346211
sp|Q0JDA2|SDH5_ORYSJ	1.04649	0.13508	0.291606
sp|Q0JDK9|DAD1_ORYSJ	0.668752	0.185344	0.0213719
sp|Q0JF21|AGI_ORYSJ	1.30229	0.0823625	0.00156919
sp|Q0JF58|AGO4B_ORYSJ	1.13325
sp|Q0JGK4|SPSA1_ORYSJ	1.03486	0.124467	0.315998
sp|Q0JGM8|CYT5_ORYSJ	0.880791	0.0972828	0.0505329
sp|Q0JGY1|RL51_ORYSJ	0.925571	0.000527636	5.75095e-08
sp|Q0JGZ6|SCRK1_ORYSJ	0.963359	0.0356613	0.0748756
sp|Q0JHZ2|C3H11_ORYSJ	1.00665	0.15256	0.469645
sp|Q0JKD0|GLT1_ORYSJ	1.03734	0.0200908	0.0161505
sp|Q0JL44|SGT1_ORYSJ	0.887219	0.103216	0.0656803
sp|Q0JL46|NCASE_ORYSJ	1.09439	0.130485	0.139247
sp|Q0JLS6|RHD3_ORYSJ	1.03328	0.0710122	0.23123
sp|Q0JM76|GRXS4_ORYSJ	1.21196	0.262443	0.111474
sp|Q0JMH0|HACL_ORYSJ	0.961139	0.0725981	0.203165
sp|Q0JMY8|SALT_ORYSJ	0.736181
sp|Q0JNK5|COPB2_ORYSJ	0.950144	0.143394	0.278289
sp|Q0JNL7|CALM3_ORYSJ	1.03452	0.0759924	0.23768
sp|Q0JNR2|CYT12_ORYSJ	0.969454	0.0883126	0.290694
sp|Q0JNS6|CALM1_ORYSJ	1.11326
sp|Q0JQ12|CKX1_ORYSJ	1.04212	0.0183692	0.0112156
sp|Q0JQ97|GRXS1_ORYSJ	0.772832
sp|Q0JR25|IBBR_ORYSJ	0.926402	0.0153122	0.000568734
sp|Q109B0|MT21A_ORYSJ	1.07737	0.188297	0.25797
sp|Q109G2|RH12_ORYSJ	0.721719	0.103378	0.00478599
sp|Q109R6|CUTA1_ORYSJ	1.10256	0.0378364	0.00467182
sp|Q10AZ4|ACT3_ORYSJ	1.14282	0.0170024	0.00026856
sp|Q10BT5|PP2A2_ORYSJ	0.857824	0.0859395	0.0228384
sp|Q10DV7|ACT1_ORYSJ	1.05648	0.0307458	0.0167373
sp|Q10E49|PAHX1_ORYSJ	1.38595
sp|Q10E50|PLA23_ORYSJ	0.853811
sp|Q10EK7|OLEO2_ORYSJ	1.05557	0.190401	0.3199
sp|Q10G39|ODPB4_ORYSJ	1.01025
sp|Q10G56|OAT_ORYSJ	1.05109	0.0725956	0.144933
sp|Q10J94|CYT8_ORYSJ	1.24619	0.18263	0.0399127
sp|Q10L32|MSRB5_ORYSJ	1.22783	0.0670604	0.00208449
sp|Q10LJ0|NCBP1_ORYSJ	0.965731	0.222495	0.394577
sp|Q10LP5|SUS4_ORYSJ	1.01385	0.00587554	0.00752256
sp|Q10LR9|DCUP2_ORYSJ	1.44354
sp|Q10LX4|CML27_ORYSJ	0.90219
sp|Q10MJ1|CGEP_ORYSJ	0.9948	0.0624339	0.446137
sp|Q10MN6|P2C33_ORYSJ	0.975566
sp|Q10MQ2|DAPAT_ORYSJ	1.02308	0.0621814	0.277611
sp|Q10MR0|RU2B_ORYSJ	0.723938	0.139252	0.0132226
sp|Q10MW3|PDC2_ORYSJ	0.888983	0.032551	0.00205521
sp|Q10N04|PDI51_ORYSJ	1.03583	0.0550397	0.161271
sp|Q10N21|APX1_ORYSJ	1.36976	0.159182	0.0108335
sp|Q10N79|ARGJ_ORYSJ	1.14767	0.184696	0.113277
sp|Q10NQ9|IF4E3_ORYSJ	1.66094	0.792634	0.105884
sp|Q10NX8|BGAL6_ORYSJ	0.816106	0.206283	0.0987266
sp|Q10P01|LCB1A_ORYSJ	1.21643	0.0685533	0.00465773
sp|Q10P60|HS26P_ORYSJ	1.13642	0.0457417	0.00333585
sp|Q10QE9|U496A_ORYSJ	0.937471	0.0916021	0.15128
sp|Q10R17|PURA1_ORYSJ	1.08209	0.0769427	0.0691687
sp|Q10RE5|MTND2_ORYSJ	1.06803	0.183024	0.277392
sp|Q10RI7|RH38_ORYSJ	1.06168	0.06004	0.0748929
sp|Q10S27|VDAC6_ORYSJ	0.96307
sp|Q10S55|HIS1_ORYSJ	0.964009	0.0755837	0.227923
sp|Q10ST8|NLTPX_ORYSJ	1.43567	0.11608	0.00144441
sp|Q1WM15|HXK8_ORYSJ	0.764334
sp|Q1WM16|HXK7_ORYSJ	1.28603	0.217851	0.0426675
sp|Q2KNB4|HXK3_ORYSJ	0.914453	0.00712252	1.57739e-05
sp|Q2KNB9|HXK2_ORYSJ	1.20856	0.200583	0.0730408
sp|Q2QLY4|METE2_ORYSJ	1.25609	0.336479	0.128921
sp|Q2QLY5|METE1_ORYSJ	0.825478	0.123551	0.0353515
sp|Q2QM55|ODPB3_ORYSJ	1.00193	0.162276	0.492286
sp|Q2QM69|BQMT2_ORYSJ	1.05089	0.0102378	0.000500133
sp|Q2QM96|HOX33_ORYSJ	100
sp|Q2QMG2|MCCA_ORYSJ	0.988384	0.122423	0.438715
sp|Q2QMN7|UAH_ORYSJ	0.943292	0.0660587	0.105624
sp|Q2QMX9|ACA1_ORYSJ	1.6594	0.638422	0.0740647
sp|Q2QNF7|DAPF_ORYSJ	1.05793	0.12203	0.228572
sp|Q2QNG7|ACLA3_ORYSJ	1.12941	0.0339227	0.00271951
sp|Q2QPG9|H2AXB_ORYSJ	0.337886	0.00286696	1.31052e-08
sp|Q2QPW1|GMK1_ORYSJ	0.743572	0.0469382	0.000957873
sp|Q2QQ99|SP1L3_ORYSJ	1.85972
sp|Q2QS13|UGDH5_ORYSJ	1.13637	0.0649257	0.0110024
sp|Q2QT65|C3H66_ORYSJ	0.761372
sp|Q2QTL0|NADA_ORYSJ	0.915812	0.0322641	0.00790716
sp|Q2QVG9|CLPC2_ORYSJ	1.12199	0.16174	0.130736
sp|Q2QWT4|DPNP_ORYSJ	0.971439	0.0647762	0.243803
sp|Q2QX01|GRS12_ORYSJ	1.64207
sp|Q2QXR8|KPYC2_ORYSJ	0.835089	0.0349825	0.000612438
sp|Q2QYL2|NLT2B_ORYSJ	1.60901	0.0235254	9.2915e-06
sp|Q2QYL3|NLTP3_ORYSJ	1.09672	0.31076	0.309224
sp|Q2QZL4|U2A2B_ORYSJ	0.987618	0.0567028	0.36224
sp|Q2R1M8|RH52C_ORYSJ	0.923108	0.0926007	0.111878
sp|Q2R1V8|GME2_ORYSJ	0.942343	0.153747	0.2757
sp|Q2R2W8|GT6_ORYSJ	1.63296	0.853242	0.126998
sp|Q2R3P9|SWT14_ORYSJ	0.949656	0.407218	0.41482
sp|Q2R480|6PGD2_ORYSJ	1.08249	0.0257378	0.00257607
sp|Q2R483|MTBC_ORYSJ	1.01657	0.113704	0.406587
sp|Q2R4J4|C3H63_ORYSJ	1.02323	0.0916894	0.341726
sp|Q2R4Z4|DHR21_ORYSJ	1.10831
sp|Q2R4Z8|DH16D_ORYSJ	0.845721	0.121153	0.0460369
sp|Q2R8Z5|ADH1_ORYSJ	0.873729	0.0220264	0.00028882
sp|Q2RAK2|KPYC1_ORYSJ	0.916167	0.104119	0.117802
sp|Q2RAP0|GLDH1_ORYSJ	0.957647
sp|Q2RB28|MIF1_ORYSJ	1.20688	0.180985	0.0592935
sp|Q2RBN7|CLH1_ORYSJ	0.927943	0.0073837	3.59091e-05
sp|Q336R3|BRE1B_ORYSJ	0.330882
sp|Q336X9|MPK6_ORYSJ	1.01448	0.148323	0.436958
sp|Q337B8|ETFQO_ORYSJ	0.907987	0.162148	0.190657
sp|Q337C0|U496D_ORYSJ	1.31185
sp|Q3HRP1|CNBL6_ORYSJ	0.962433
sp|Q3HRP5|CNBL2_ORYSJ	1.06391
sp|Q40636|EXPA2_ORYSJ	1.00689
sp|Q40648|KCAB_ORYSJ	0.817746	0.147641	0.0496497
sp|Q40665|TBB3_ORYSJ	1.01122	0.0856794	0.415871
sp|Q40731|STAD5_ORYSJ	0.964847	0.181866	0.377301
sp|Q42971|ENO_ORYSJ	0.913918	0.0231936	0.00150555
sp|Q42972|MDHG_ORYSJ	1.01882
sp|Q42980|OLEO1_ORYSJ	0.961232	0.0348111	0.0629851
sp|Q42993|CHI1_ORYSJ	0.964542	0.223079	0.398359
sp|Q43007|PLDA1_ORYSJ	0.904412	0.027706	0.00197036
sp|Q43008|SODM_ORYSJ	1.01038	0.0478548	0.36309
sp|Q43009|SUS3_ORYSJ	1.0184	0.0629912	0.319733
sp|Q43011|ASNS2_ORYSJ	1.03124	0.289598	0.430431
sp|Q53JY8|ACLA1_ORYSJ	1.31224
sp|Q53LQ0|PDI11_ORYSJ	0.929319	0.0197908	0.00173539
sp|Q53NL5|XIP2_ORYSJ	0.859329	0.068198	0.0116599
sp|Q53P98|SIPL2_ORYSJ	0.880927	0.257078	0.233682
sp|Q53PC7|COPB1_ORYSJ	1.04753	0.111093	0.249912
sp|Q53RH0|ERS1_ORYSJ	0.904381
sp|Q53RK8|RH21_ORYSJ	0.731966
sp|Q53RM0|CHLI_ORYSJ	0.982857	0.125014	0.411966
sp|Q53WK4|NAP1B_ORYSJ	1.08402	0.01341	0.000204581
sp|Q5JJI4|TOM20_ORYSJ	1.04838	0.0702436	0.149423
sp|Q5JK39|LCB2D_ORYSJ	0.928354
sp|Q5JK84|RH15_ORYSJ	1.12219	0.0723266	0.021489
sp|Q5JKF2|RH40_ORYSJ	1.13586	0.349103	0.256898
sp|Q5JLB5|C3H12_ORYSJ	0.656296
sp|Q5JMR9|TRXY_ORYSJ	1.21104	0.126678	0.0223815
sp|Q5JNJ5|ENL1_ORYSJ	1.02006	0.0762306	0.3361
sp|Q5N749|MOR1_ORYSJ	0.844684	0.0546307	0.00395262
sp|Q5N7W3|RPN2_ORYSJ	0.901737	0.0586436	0.0220099
sp|Q5N7W4|RH30_ORYSJ	1.03524
sp|Q5N806|CYT4_ORYSJ	1.19567	0.696245	0.325948
sp|Q5N863|BGL04_ORYSJ	1.13015	0.130252	0.077126
sp|Q5N8X6|BGAL3_ORYSJ	1.42252
sp|Q5N942|SAPK4_ORYSJ	0.51435	0.574976	0.103675
sp|Q5NAV3|C3H5_ORYSJ	0.832146
sp|Q5NAW2|C3H6_ORYSJ	1.34814	0.297549	0.0563277
sp|Q5NBP9|GLU2B_ORYSJ	0.932305	0.087161	0.124879
sp|Q5QM99|RL37A_ORYSJ	0.912424	0.0516451	0.0212561
sp|Q5QMN3|RH20_ORYSJ	0.622833	0.0256163	5.03428e-05
sp|Q5QMT0|BGL01_ORYSJ	0.959295	0.0536575	0.129577
sp|Q5SNN4|C3H40_ORYSJ	0.893691
sp|Q5VMJ3|PROFX_ORYSJ	1.20888	0.0949508	0.00946726
sp|Q5VND6|NAP1A_ORYSJ	1.02793	0.037039	0.130764
sp|Q5VNM3|RH2_ORYSJ	1.06394	0.195708	0.300856
sp|Q5VPG8|MSRA5_ORYSJ	0.976765
sp|Q5VQ78|COB21_ORYSJ	0.900064	0.0765429	0.0432726
sp|Q5VQL1|RH14_ORYSJ	0.887549
sp|Q5VR89|SIP11_ORYSJ	1.25557	0.452391	0.181169
sp|Q5VRG3|PSA4B_ORYSJ	1.01119	0.129612	0.444208
sp|Q5VRH4|HGD_ORYSJ	0.799032	0.0583308	0.00363807
sp|Q5VRH9|PUB12_ORYSJ	1.51418
sp|Q5VRJ8|PX115_ORYSJ	0.949928	0.0176862	0.00631566
sp|Q5VRY1|HSP18_ORYSJ	0.8438	0.179734	0.103356
sp|Q5W659|G1L9_ORYSJ	0.831003
sp|Q5W676|HXK5_ORYSJ	1.31076	0.596035	0.208784
sp|Q5WA72|PDI15_ORYSJ	1.08139	0.10787	0.130652
sp|Q5Z402|CLC2_ORYSJ	0.905833
sp|Q5Z6F0|TIP22_ORYSJ	0.0572034
sp|Q5Z754|CDKF1_ORYSJ	1.00019
sp|Q5Z7L0|BGAL9_ORYSJ	0.879406	0.0470699	0.00567771
sp|Q5Z880|HRD1_ORYSJ	0.757679	0.0137558	2.94359e-05
sp|Q5Z8V9|HEM2_ORYSJ	1.10181	0.00560252	3.03667e-06
sp|Q5Z8Y4|USP_ORYSJ	0.86969
sp|Q5Z9Z3|OCLOT_ORYSJ	0.63406	0.112155	0.00241489
sp|Q5ZAY9|CKX5_ORYSJ	0.784941	0.208332	0.0725228
sp|Q5ZCK5|CML16_ORYSJ	0.969957	0.130248	0.354965
sp|Q60DX8|BGL22_ORYSJ	1.01299
sp|Q60EQ4|NFYB3_ORYSJ	1.23797
sp|Q652A8|UGE3_ORYSJ	0.912516	0.319092	0.319439
sp|Q652L2|HIRA_ORYSJ	0.853453
sp|Q652Q8|URH2_ORYSJ	1.0121	0.148264	0.447206
sp|Q653F4|GT61_ORYSJ	0.933305	0.359547	0.374071
sp|Q653S3|P2C70_ORYSJ	0.974674	0.137892	0.383157
sp|Q654V6|ODPA2_ORYSJ	0.821332	0.16124	0.0636895
sp|Q655X0|TRXO_ORYSJ	1.40346
sp|Q655X8|AAH_ORYSJ	1.08446	0.121669	0.147767
sp|Q657X6|EXEC2_ORYSJ	1.06801
sp|Q658I5|LMBD1_ORYSJ	1.05319
sp|Q65XK0|ILV5_ORYSJ	1.11093	0.0183436	0.000234825
sp|Q67IX6|PDI14_ORYSJ	1.04771	0.0104143	0.000683102
sp|Q67UF5|PDI23_ORYSJ	1.03392	0.0688407	0.22076
sp|Q67UP9|P2C58_ORYSJ	1.32325
sp|Q67UQ7|MRS2B_ORYSJ	1.09865	0.0420827	0.0105704
sp|Q67UX7|P2C10_ORYSJ	1.11577	0.160283	0.132045
sp|Q67W29|DAPB1_ORYSJ	0.9672	0.0952444	0.291486
sp|Q67WM9|OS9_ORYSJ	0.823807
sp|Q688R1|MTP1_ORYSJ	0.965844	0.127415	0.333284
sp|Q688U3|ZHD6_ORYSJ	0.0104837
sp|Q69JW2|NRP2_ORYSJ	1.27904
sp|Q69K55|HAL3_ORYSJ	1.00835	0.216968	0.475031
sp|Q69LA6|PDX11_ORYSJ	0.849135	0.0890259	0.0243788
sp|Q69NG5|6PGL4_ORYSJ	0.958389	0.0237159	0.0192204
sp|Q69P80|COP51_ORYSJ	0.949723
sp|Q69Q02|DPE2_ORYSJ	0.929264	0.0381706	0.0162981
sp|Q69QJ7|MGDG1_ORYSJ	1.15669
sp|Q69QZ0|P2C27_ORYSJ	1.06711	0.0772802	0.103502
sp|Q69RJ0|GLTB_ORYSJ	0.973914	0.0915642	0.32378
sp|Q69SA9|PDI54_ORYSJ	0.950878
sp|Q69T31|CINV1_ORYSJ	1.05086
sp|Q69TB1|HEMH1_ORYSJ	0.873315	0.446029	0.324265
sp|Q69TY4|PR2E1_ORYSJ	0.849398	0.185123	0.115803
sp|Q69UI1|RS132_ORYSJ	0.970152	0.117243	0.341019
sp|Q69UI2|RS131_ORYSJ	1.09401
sp|Q69UP6|AGO18_ORYSJ	0.843142
sp|Q69UZ3|LONM_ORYSJ	0.913026	0.00052574	3.56544e-08
sp|Q69V23|CESA3_ORYSJ	0.935314
sp|Q69VR7|PPT1_ORYSJ	0.808652	0.139425	0.0381156
sp|Q69XJ4|HMOX1_ORYSJ	0.823743	0.130646	0.0398311
sp|Q69XQ3|C3H44_ORYSJ	0.732716
sp|Q6ASY2|NLTL1_ORYSJ	1.02174	0.0850886	0.340504
sp|Q6AT26|CESA1_ORYSJ	1.1114	0.265701	0.242231
sp|Q6AUF3|UREG_ORYSJ	1.18338	0.176424	0.0730912
sp|Q6AUG0|U2AFB_ORYSJ	1.03575	0.127481	0.315771
sp|Q6AUK5|MSRB3_ORYSJ	1.3131	0.206366	0.0291577
sp|Q6AUR2|GLNB_ORYSJ	1.11589	0.161692	0.141134
sp|Q6AUV1|XDH_ORYSJ	1.0436	0.139643	0.297637
sp|Q6AVA8|PPDK1_ORYSJ	0.883574	0.0529785	0.00949976
sp|Q6AVI0|RSLE2_ORYSJ	0.901964	0.197614	0.219318
sp|Q6AVK1|COSA_ORYSJ	0.938211
sp|Q6EPN8|FACE1_ORYSJ	1.0377	0.118841	0.305958
sp|Q6EPW7|RAR1_ORYSJ	1.33291
sp|Q6ER94|BAS1_ORYSJ	1.11122	0.116609	0.086933
sp|Q6ES52|TDX_ORYSJ	1.12612	0.0599139	0.0140589
sp|Q6ESI7|TPPII_ORYSJ	0.922427	0.111366	0.147053
sp|Q6EU14|AGO1A_ORYSJ	1.00162	0.125618	0.491615
sp|Q6EU94|PIP11_ORYSJ	1.07908	0.444849	0.379057
sp|Q6F2U9|SYK_ORYSJ	1.00195	0.0384015	0.467122
sp|Q6F2Y7|CLPB1_ORYSJ	1.01736	0.0182544	0.0874802
sp|Q6F2Z1|STT3A_ORYSJ	0.751496	0.0478951	0.00111419
sp|Q6F332|CALM2_ORYSJ	1.12087
sp|Q6H4G3|SDHB2_ORYSJ	0.485751
sp|Q6H4N0|GT21_ORYSJ	0.864112	0.0515826	0.00515813
sp|Q6H545|IPK2_ORYSJ	1.02137	0.309047	0.451966
sp|Q6H5J0|FABI2_ORYSJ	1.17666	0.444812	0.264662
sp|Q6H611|SDH7_ORYSJ	2.00577	0.63454	0.028665
sp|Q6H628|GRXS6_ORYSJ	0.790602
sp|Q6H6D2|HEM3_ORYSJ	0.745534
sp|Q6H7E4|TRXM1_ORYSJ	0.903356	0.0491177	0.0135389
sp|Q6H7J5|RFA2B_ORYSJ	0.641879
sp|Q6H7M7|OEP80_ORYSJ	1.24282	0.162021	0.0301573
sp|Q6H7S2|RH8_ORYSJ	0.877931
sp|Q6H849|NRL4_ORYSJ	1.31816	0.429427	0.134349
sp|Q6H8D6|COB23_ORYSJ	1.03865	0.197908	0.376093
sp|Q6I544|GL52_ORYSJ	1.25026	0.137301	0.0171406
sp|Q6I570|CYT3_ORYSJ	1.07599	0.0356374	0.0135949
sp|Q6I581|GH35_ORYSJ	0.989685
sp|Q6K439|PAP2_ORYSJ	0.962232
sp|Q6K4N0|RSZ21_ORYSJ	0.960555
sp|Q6K548|VDAC1_ORYSJ	0.805404	0.0352115	0.000332753
sp|Q6K5G8|G3PC3_ORYSJ	0.813984	0.0760772	0.00665818
sp|Q6K5X1|G1L6_ORYSJ	1.59974
sp|Q6K669|AMPL2_ORYSJ	0.94078	0.120771	0.221775
sp|Q6K6K7|UBA5_ORYSJ	1.04489	0.0867132	0.210277
sp|Q6K7E9|HS186_ORYSJ	0.97111	0.0865986	0.297177
sp|Q6K7H2|KCY4_ORYSJ	1.05508	0.199318	0.318169
sp|Q6K7V6|TOCC_ORYSJ	1.03397	0.214215	0.391589
sp|Q6K8J4|ISPG_ORYSJ	1.86596	1.29515	0.155635
sp|Q6K972|AGO1C_ORYSJ	1.03401	0.104211	0.301069
sp|Q6K9C3|RZP23_ORYSJ	0.568085
sp|Q6L4D4|CML15_ORYSJ	1.83349
sp|Q6L4F8|GBLPB_ORYSJ	1.08119	0.216523	0.26406
sp|Q6L5C4|P2C52_ORYSJ	0.950932	0.120035	0.247256
sp|Q6L5I5|VDAC2_ORYSJ	0.917554	0.110881	0.133624
sp|Q6VAK4|OHP2_ORYSJ	1.15132
sp|Q6YT00|PSA7A_ORYSJ	1.05963	0.181196	0.299586
sp|Q6YT73|GLO5_ORYSJ	1.00024	0.142468	0.498896
sp|Q6YV23|CARA_ORYSJ	1.15106	0.104766	0.0334759
sp|Q6YXW6|SPP2_ORYSJ	0.947734	0.079266	0.158573
sp|Q6YXZ7|ANM5_ORYSJ	0.993536	0.0481233	0.413722
sp|Q6YYB0|Y8359_ORYSJ	1.01742	0.178834	0.437086
sp|Q6YZA9|GL82_ORYSJ	1.10112	0.111451	0.0955757
sp|Q6YZX6|ACOC_ORYSJ	1.06909	0.049668	0.0368043
sp|Q6Z0I4|FABI1_ORYSJ	0.997882	0.0733352	0.481253
sp|Q6Z1C0|NUCL1_ORYSJ	0.973623	0.359326	0.452481
sp|Q6Z1G7|ODPB1_ORYSJ	1.02943
sp|Q6Z1J6|OLA1_ORYSJ	1.00019	0.00634662	0.480489
sp|Q6Z234|RIBA1_ORYSJ	0.934361	0.0548402	0.0539133
sp|Q6Z2X3|MOC2B_ORYSJ	0.957	0.385206	0.428054
sp|Q6Z2X6|CAS_ORYSJ	1.13247	0.223344	0.181161
sp|Q6Z2Z4|IF4A3_ORYSJ	1.03849	0.0496952	0.125446
sp|Q6Z382|COPG2_ORYSJ	0.983983	0.00735287	0.00977629
sp|Q6Z398|HXK4_ORYSJ	2.29813	0.304238	0.00196931
sp|Q6Z3A3|GSH1B_ORYSJ	1.09427	0.103979	0.0957179
sp|Q6Z4A7|APR1_ORYSJ	0.989294	0.155672	0.455462
sp|Q6Z4G3|RGP3_ORYSJ	0.996867
sp|Q6Z4H0|6PGL2_ORYSJ	0.86474	0.0778192	0.019765
sp|Q6Z4K6|RH52B_ORYSJ	0.808492	0.157209	0.0512486
sp|Q6Z4P2|APY2_ORYSJ	1.42188	0.705043	0.179275
sp|Q6Z5M3|GT7_ORYSJ	0.940524	0.0968115	0.173632
sp|Q6Z5N4|ODPA1_ORYSJ	0.928049	0.208074	0.290742
sp|Q6Z6L4|APM1A_ORYSJ	1.00741	0.0703541	0.432058
sp|Q6Z6M4|ACEA_ORYSJ	1.05038	0.100159	0.216403
sp|Q6Z7V2|HS24M_ORYSJ	0.830009	0.0669371	0.00585173
sp|Q6Z844|COPZ2_ORYSJ	1.26894	0.0719078	0.00287823
sp|Q6Z8F5|SCAM5_ORYSJ	0.774256
sp|Q6Z8M8|SPL15_ORYSJ	0.0105435
sp|Q6Z965|OPR7_ORYSJ	1.11336	0.0415709	0.00700617
sp|Q6Z9C3|6PGL3_ORYSJ	1.65206
sp|Q6ZC69|KAD2_ORYSJ	0.95786	0.182282	0.354656
sp|Q6ZCC4|SDH6_ORYSJ	1.65759	1.02597	0.155451
sp|Q6ZCF0|GATP3_ORYSJ	0.722567	0.270262	0.0750161
sp|Q6ZD89|OMT1_ORYSJ	0.894243	0.198029	0.203659
sp|Q6ZDQ1|AGM1_ORYSJ	1.04616	0.0776736	0.180748
sp|Q6ZDY8|SDHA_ORYSJ	0.99713	0.0346434	0.446419
sp|Q6ZFU6|NTRB_ORYSJ	0.832358	0.427349	0.267067
sp|Q6ZFZ4|DEK1_ORYSJ	1.08926
sp|Q6ZG77|DCDA_ORYSJ	1.04773	0.0431817	0.0640401
sp|Q6ZGL9|SIP1_ORYSJ	0.765891
sp|Q6ZHE5|DCYD1_ORYSJ	1.11916	0.186491	0.16525
sp|Q6ZHZ1|SPSA4_ORYSJ	0.86168	0.112153	0.0497572
sp|Q6ZI17|OML2_ORYSJ	0.956129
sp|Q6ZJ05|URH1_ORYSJ	0.922556	0.0988522	0.116929
sp|Q6ZJS7|EFTS_ORYSJ	1.16333	0.357193	0.236335
sp|Q6ZJW9|ARP4_ORYSJ	0.958278	0.00423757	0.000167414
sp|Q6ZL94|SUCA_ORYSJ	0.936873	0.0525254	0.0529133
sp|Q6ZLK0|OST48_ORYSJ	0.937139	0.0694963	0.0961282
sp|Q75GI4|ITPK3_ORYSJ	0.574987
sp|Q75GT3|CLPB2_ORYSJ	1.0807	0.0360831	0.00896848
sp|Q75H81|SPZXA_ORYSJ	0.96526	0.00864156	0.00111801
sp|Q75HJ0|RH37_ORYSJ	0.987935	0.322851	0.475749
sp|Q75I93|BGL07_ORYSJ	1.00624
sp|Q75I94|BGL08_ORYSJ	0.995403	0.0117717	0.25623
sp|Q75IM9|IVD_ORYSJ	1.1874
sp|Q75IQ4|OEP24_ORYSJ	1.01451	0.0756707	0.378247
sp|Q75KH3|GRDH_ORYSJ	0.809711
sp|Q75KR1|PPDK2_ORYSJ	1.00486	0.0660607	0.452385
sp|Q75LJ3|ETFA_ORYSJ	0.914747	0.0733221	0.0571455
sp|Q75LL6|TADA2_ORYSJ	0.614957
sp|Q75LU8|CNBL3_ORYSJ	0.950761
sp|Q75M08|PDI21_ORYSJ	1.02779	0.0898835	0.310347
sp|Q7F0J0|CML13_ORYSJ	1.17602	0.141024	0.0483444
sp|Q7F1K9|UGHY_ORYSJ	1.04221	0.0988502	0.238588
sp|Q7F4F8|VDAC3_ORYSJ	0.940208	0.0383476	0.0270294
sp|Q7F613|SCAM2_ORYSJ	1.1255	0.296735	0.240482
sp|Q7F731|GL11_ORYSJ	1.02054
sp|Q7F7I7|RAN1_ORYSJ	1.01626	0.0968645	0.392855
sp|Q7F8R0|C3H14_ORYSJ	0.909356	0.434826	0.368156
sp|Q7F8T6|OMT17_ORYSJ	1.04136	0.0177144	0.00777575
sp|Q7F9I1|CLPC1_ORYSJ	0.999752	0.13679	0.498824
sp|Q7F9U3|ETFB_ORYSJ	1.10115	0.0952359	0.0698254
sp|Q7FAH2|G3PC2_ORYSJ	0.876138	0.0624021	0.0131715
sp|Q7FAX1|PXG_ORYSJ	1.06261	0.0331246	0.0153424
sp|Q7FAY6|RGP2_ORYSJ	0.889391	0.0372639	0.00339284
sp|Q7G794|LOX3_ORYSJ	0.05808
sp|Q7GD79|RAN2_ORYSJ	0.996896	0.0711226	0.471689
sp|Q7X7N2|ARGI1_ORYSJ	1.13172	0.145339	0.095783
sp|Q7X8R5|TRXM2_ORYSJ	0.909739	0.140038	0.163394
sp|Q7XBW0|ITPK5_ORYSJ	3.14192	3.4245	0.169796
sp|Q7XBW5|PAP3_ORYSJ	1.10101
sp|Q7XCL0|EXLA2_ORYSJ	0.860644	0.157858	0.100493
sp|Q7XDC8|MDHC_ORYSJ	1.14268	0.112525	0.0465249
sp|Q7XDP2|ITPA_ORYSJ	0.965277
sp|Q7XFE1|U496E_ORYSJ	0.853664
sp|Q7XI14|D2HDH_ORYSJ	0.89436	0.0468446	0.00872648
sp|Q7XI40|KCY3_ORYSJ	1.1544	0.10163	0.0317002
sp|Q7XI75|CARM1_ORYSJ	0.828383
sp|Q7XK44|PIRL3_ORYSJ	0.977411	0.126869	0.386587
sp|Q7XKC8|PYRD_ORYSJ	0.967644	0.0847923	0.260702
sp|Q7XKD0|TRXX_ORYSJ	0.989164	0.359598	0.479001
sp|Q7XKE9|CLC1_ORYSJ	0.988017	0.0325686	0.279295
sp|Q7XKU5|DAO_ORYSJ	0.97417	0.0397557	0.161699
sp|Q7XLG3|GT42_ORYSJ	0.916996	0.140373	0.181823
sp|Q7XLX6|S1FA2_ORYSJ	0.635972	0.177431	0.0150332
sp|Q7XMK8|RH6_ORYSJ	0.420117
sp|Q7XN11|GATP1_ORYSJ	0.855488	0.143595	0.0781345
sp|Q7XPL2|HEM6_ORYSJ	1.1722	0.196388	0.101729
sp|Q7XPR1|ATG8B_ORYSJ	1.07515
sp|Q7XPW5|PMM_ORYSJ	1.23793	0.283435	0.109811
sp|Q7XPY7|BGL14_ORYSJ	0.852712
sp|Q7XQ88|STT3B_ORYSJ	1.05971	0.0981037	0.175628
sp|Q7XQ97|DRE21_ORYSJ	0.728512	0.163531	0.0226089
sp|Q7XQP4|SAPK7_ORYSJ	1.05927
sp|Q7XQZ6|IPK1_ORYSJ	0.876379	0.196405	0.168451
sp|Q7XR06|P2C45_ORYSJ	1.37294
sp|Q7XR60|MTK2_ORYSJ	1.12752
sp|Q7XR61|MTK1_ORYSJ	1.09654
sp|Q7XRB5|PDI12_ORYSJ	0.133356	0.023826	3.35187e-06
sp|Q7XSA2|AGO1B_ORYSJ	0.968347
sp|Q7XSK0|BGL18_ORYSJ	0.703568
sp|Q7XSQ9|PIP12_ORYSJ	2.2676	1.14781	0.0641649
sp|Q7XT99|AKR2_ORYSJ	1.09901	0.312755	0.295204
sp|Q7XTJ3|ODPA3_ORYSJ	0.928022	0.121919	0.182163
sp|Q7XTT4|NUCL2_ORYSJ	0.886459	0.192706	0.182593
sp|Q7XTY9|CCS_ORYSJ	0.99748	0.33795	0.495157
sp|Q7XU84|P2C42_ORYSJ	1.07813
sp|Q7XUA8|ILL5_ORYSJ	0.684527	0.42721	0.135023
sp|Q7XUD0|EXP10_ORYSJ	1.10172	0.318493	0.304795
sp|Q7XUG1|MASY_ORYSJ	1.022	0.176467	0.419797
sp|Q7XUP7|MSR21_ORYSJ	1.17988
sp|Q7XUR3|FUCO1_ORYSJ	1.62969	0.930252	0.144611
sp|Q7XUS2|ASB1_ORYSJ	1.22788
sp|Q7XUW5|HS232_ORYSJ	1.03698	0.131874	0.32628
sp|Q7XWP1|CPSF1_ORYSJ	1.02539
sp|Q7XZF7|GYRA_ORYSJ	1.02129	0.00584214	0.00309906
sp|Q7Y0E8|NRX11_ORYSJ	0.746769	0.4333	0.184336
sp|Q7Y0F2|NRX12_ORYSJ	1.30304	0.0967616	0.00280031
sp|Q7Y180|AN322_ORYSJ	0.996745	0.121703	0.48136
sp|Q84J50|HS177_ORYSJ	0.973619	0.121227	0.362686
sp|Q84LK3|BADH2_ORYSJ	0.964505	0.0434009	0.114782
sp|Q84LM2|VPE1_ORYSJ	0.952918
sp|Q84P97|VDAC5_ORYSJ	0.885742	0.0122173	4.24897e-05
sp|Q84PB3|IF4G1_ORYSJ	1.00823	0.00347156	0.00738823
sp|Q84Q72|HS181_ORYSJ	1.19064	0.164228	0.0573592
sp|Q84Q77|HS17A_ORYSJ	0.996379	0.143991	0.483675
sp|Q84QK0|OPR1_ORYSJ	0.955437	0.0624524	0.142056
sp|Q84R36|MIK_ORYSJ	1.39381	0.883163	0.229833
sp|Q84R49|GUN10_ORYSJ	0.728732	0.240591	0.061274
sp|Q84T92|CFI_ORYSJ	0.820656	0.0612039	0.00355184
sp|Q84TA3|LKHA4_ORYSJ	1.0711	0.0889425	0.119214
sp|Q84TB3|ADF4_ORYSJ	1.0564	0.110502	0.213324
sp|Q84TB6|ADF3_ORYSJ	1.08231	0.0516866	0.0254682
sp|Q84UP7|CSLF6_ORYSJ	1.05833	0.10204	0.189094
sp|Q84VG0|CML7_ORYSJ	1.11135	0.0433135	0.00561233
sp|Q84VG1|CHMP1_ORYSJ	1.09263	0.00438336	1.70682e-05
sp|Q84ZC0|VATH_ORYSJ	1.18673	0.362863	0.211567
sp|Q84ZN6|CESA8_ORYSJ	1.06144	0.126302	0.223438
sp|Q851R5|TRH22_ORYSJ	1.12078	0.0690384	0.0193853
sp|Q851Y7|GRXS7_ORYSJ	1.05213
sp|Q852M1|ALDO2_ORYSJ	1.11527	0.180342	0.16517
sp|Q8GVP6|PDRP1_ORYSJ	1.02537	0.18302	0.404783
sp|Q8H383|ALFL2_ORYSJ	0.940112
sp|Q8H3A7|XPOT_ORYSJ	1.00505
sp|Q8H3C7|ILL9_ORYSJ	1.02245	0.101925	0.361106
sp|Q8H3C8|ILL8_ORYSJ	1.12593	0.139014	0.0958667
sp|Q8H3C9|ILL7_ORYSJ	0.953131	0.0943341	0.219003
sp|Q8H3I4|GLO4_ORYSJ	1.01175	0.0270047	0.246417
sp|Q8H3P9|HAK7_ORYSJ	0.853635
sp|Q8H5N9|PIP21_ORYSJ	0.846579	0.0753984	0.0121767
sp|Q8H7L6|APY1_ORYSJ	0.839497
sp|Q8H7S7|ORR21_ORYSJ	1.14175
sp|Q8H7U1|TBB2_ORYSJ	0.835168
sp|Q8H852|COPG1_ORYSJ	0.909571	0.0695248	0.043685
sp|Q8H859|CADH1_ORYSJ	1.0379	0.135776	0.327033
sp|Q8H8C7|CEBIP_ORYSJ	0.985295
sp|Q8H8T0|RGP1_ORYSJ	1.03545	0.0567109	0.169948
sp|Q8H8U5|IN21B_ORYSJ	1.07512	0.0322972	0.00787696
sp|Q8H930|ARAE1_ORYSJ	0.820185
sp|Q8L4L4|RL52_ORYSJ	1.02348	0.190179	0.420551
sp|Q8LH03|DDRGK_ORYSJ	1.17517	0.325516	0.202027
sp|Q8LHH9|SHL2_ORYSJ	0.87874
sp|Q8LI30|DPE1_ORYSJ	1.18381	0.0943872	0.0139829
sp|Q8LJJ9|STAD1_ORYSJ	1.05221	0.0257701	0.0123478
sp|Q8LNZ3|UGE1_ORYSJ	0.988937	0.0349144	0.306167
sp|Q8LQJ8|FTSH5_ORYSJ	0.868113	0.0345856	0.00136156
sp|Q8S059|STAD2_ORYSJ	1.10951	0.0578208	0.0152435
sp|Q8S0F0|FH1_ORYSJ	0.441553
sp|Q8S1X7|GT15_ORYSJ	0.894009
sp|Q8S1X9|GT13_ORYSJ	1.00577	0.0703626	0.443117
sp|Q8S625|UFC1_ORYSJ	1.0904	0.231498	0.267953
sp|Q8S628|AB51G_ORYSJ	0.0105435
sp|Q8S7M7|PIRL5_ORYSJ	0.96188	0.10337	0.278868
sp|Q8S920|UBC5A_ORYSJ	1.15551	0.196984	0.115544
sp|Q8S9S4|ILL1_ORYSJ	1.00478	0.0327497	0.406388
sp|Q8S9Z2|AXS_ORYSJ	1.24555	0.222184	0.0640629
sp|Q8W250|DXR_ORYSJ	0.950126
sp|Q93VT8|ACLB1_ORYSJ	0.95458	0.0307228	0.031299
sp|Q93XI4|AGUB_ORYSJ	0.805026	0.368643	0.194777
sp|Q941T9|GMPP2_ORYSJ	0.956887	0.00165561	9.12875e-06
sp|Q942L2|PDI22_ORYSJ	0.939823	0.0336221	0.0181103
sp|Q943E6|HS16B_ORYSJ	0.988797
sp|Q943F3|RL18A_ORYSJ	0.89671	0.0705196	0.0320951
sp|Q94DR2|COAE_ORYSJ	1.19194	0.13349	0.033724
sp|Q94DW6|SPZ1_ORYSJ	0.764016	0.00196518	9.32219e-08
sp|Q94E75|SPP1_ORYSJ	0.855792	0.0138049	2.74323e-05
sp|Q94E96|H2A5_ORYSJ	1.01559
sp|Q94GF1|ASA1_ORYSJ	0.907057	0.0432414	0.0102116
sp|Q94H98|P2C34_ORYSJ	0.996931
sp|Q94I55|OST3_ORYSJ	1.16957
sp|Q94LR4|EXPB4_ORYSJ	1.23507	0.464748	0.204005
sp|Q9AR38|PPOC_ORYSJ	0.890855	0.128918	0.108214
sp|Q9ARZ9|R27AA_ORYSJ	1.07862	0.0281146	0.00653447
sp|Q9AS75|TRH41_ORYSJ	0.984852	0.0945963	0.397626
sp|Q9AUR8|COPA1_ORYSJ	0.983322	0.169806	0.436588
sp|Q9AUV6|UGDH3_ORYSJ	2.53434	1.9625	0.123566
sp|Q9AV81|PRP19_ORYSJ	0.983906	0.0335987	0.215218
sp|Q9AWZ8|PANB1_ORYSJ	0.644904	0.423802	0.105053
sp|Q9AXB0|DCUP1_ORYSJ	0.851174
sp|Q9AY76|ADF2_ORYSJ	1.04178	0.15648	0.333878
sp|Q9FNU2|AB25B_ORYSJ	0.761196
sp|Q9FR35|PRX2C_ORYSJ	0.957045	0.0700492	0.174029
sp|Q9FRA7|Y5513_ORYSJ	1.08404	0.0990325	0.107785
sp|Q9FTZ2|EBP_ORYSJ	0.84097
sp|Q9FWK4|CYNS_ORYSJ	0.933331	0.17126	0.268552
sp|Q9FWV6|TIP31_ORYSJ	1.06372	0.242554	0.336356
sp|Q9FXT4|AGAL_ORYSJ	0.883842	0.0646544	0.0179049
sp|Q9LD61|PYRB_ORYSJ	0.898054	0.700842	0.400236
sp|Q9LDN2|UMPS1_ORYSJ	1.00533	0.171964	0.479885
sp|Q9LDU0|MTP7_ORYSJ	0.976693
sp|Q9LGI2|H2B10_ORYSJ	0.713899	0.26857	0.0682476
sp|Q9LHZ7|CSLD2_ORYSJ	1.91451	0.950225	0.0854257
sp|Q9LI00|6PGD1_ORYSJ	1.04614	0.0323316	0.034404
sp|Q9MAX5|COPZ1_ORYSJ	0.957929	0.221726	0.379455
sp|Q9MAX6|COPE1_ORYSJ	1.1312	0.178984	0.136526
sp|Q9S827|SDHB1_ORYSJ	1.0049	0.253932	0.48746
sp|Q9SDD6|PRX2F_ORYSJ	0.991361	0.188318	0.470245
sp|Q9SDG8|AGO4A_ORYSJ	0.800382	0.128359	0.0299957
sp|Q9SXX7|COX5C_ORYSJ	1.27791
sp|Q9XEA6|CYSK1_ORYSJ	0.859865	0.0718297	0.013904
sp|Q9XEA8|CYSK2_ORYSJ	0.95186	0.143829	0.296592
sp|Q9ZP20|TRXM5_ORYSJ	1.10866
tr|A1YQF0|A1YQF0_ORYSJ	0.903919	0.0503046	0.0148525	Os05g0331532 protein (Os05g0331550 protein) (Prolamin) (cDNA, clone: J075154I15, full insert sequence)
tr|A3AQC6|A3AQC6_ORYSJ	0.943788	0.156738	0.272509	Os04g0117800 protein (Os04g0117900 protein) (cDNA, clone: J100072C12, full insert sequence)
tr|A3BLZ1|A3BLZ1_ORYSJ	1.19338	0.160817	0.0533908
tr|A3BVV3|A3BVV3_ORYSJ	1.25009	0.548327	0.236868
tr|A3C0C6|A3C0C6_ORYSJ	1.51067	0.525128	0.0836982	Peptidylprolyl isomerase (EC 5.2.1.8)
tr|A3C7K0|A3C7K0_ORYSJ	0.946728	0.0604728	0.100876	Os10g0573800 protein (Putative carnitine/acylcarnitine translocase) (cDNA, clone: J065167G16, full insert sequence)
tr|A3C7Z3|A3C7Z3_ORYSJ	1.26428
tr|A3CC66|A3CC66_ORYSJ	0.92872	0.138573	0.211654
tr|A3CEV3|A3CEV3_ORYSJ	1.23674
tr|B7E905|B7E905_ORYSJ	1.01565	0.087955	0.386671	Os09g0501100 protein (Os09g0501200 protein) (cDNA clone:001-121-A02, full insert sequence) (cDNA clone:J023130H04, full insert sequence)
tr|B7E914|B7E914_ORYSJ	0.8699	0.023626	0.000337408	Os04g0310500 protein (cDNA clone:001-121-D06, full insert sequence) (cDNA clone:J033036J18, full insert sequence)
tr|B7EA34|B7EA34_ORYSJ	1.12932	0.0510801	0.00591471	Os09g0491676 protein (cDNA clone:J013000F19, full insert sequence)
tr|B7EM10|B7EM10_ORYSJ	2.04999
tr|B7F573|B7F573_ORYSJ	0.942574	0.160629	0.284647
tr|B7F8G3|B7F8G3_ORYSJ	0.999074	0.0251196	0.476071	Os05g0151200 protein (cDNA, clone: J065041L18, full insert sequence)
tr|B7FAK6|B7FAK6_ORYSJ	0.784855	0.385321	0.194131
tr|B9G5U7|B9G5U7_ORYSJ	0.810168	0.186009	0.0741195	Os10g0430950 protein
tr|B9GBH9|B9GBH9_ORYSJ	1.06869	0.0757809	0.0957587	Os12g0112200 protein (Os12g0112250 protein)
tr|C7IWM8|C7IWM8_ORYSJ	0.898814
tr|C7IX83|C7IX83_ORYSJ	1.06851
tr|C7IXG8|C7IXG8_ORYSJ	1.05831	0.0134807	0.000848746	Phosphoglycerate kinase (EC 2.7.2.3)
tr|C7IY35|C7IY35_ORYSJ	0.516584	0.219846	0.00948158	Os02g0463500 protein (Fragment)
tr|C7IY57|C7IY57_ORYSJ	1.00191	0.265896	0.495342	Os02g0526500 protein (Fragment)
tr|C7IZ08|C7IZ08_ORYSJ	0.900451	0.0587146	0.0243491	Os02g0688200 protein
tr|C7IZQ1|C7IZQ1_ORYSJ	1.18475	0.00287863	6.10515e-07	Os03g0250000 protein
tr|C7IZR5|C7IZR5_ORYSJ	0.932005
tr|C7IZS9|C7IZS9_ORYSJ	1.0342	0.0122745	0.00424475	Os03g0143300 protein
tr|C7IZX0|C7IZX0_ORYSJ	0.848679
tr|C7IZX2|C7IZX2_ORYSJ	0.973111	0.0674074	0.252071	Os03g0153000 protein (Fragment)
tr|C7J0E3|C7J0E3_ORYSJ	0.992483
tr|C7J1C2|C7J1C2_ORYSJ	1.1092	0.0374889	0.00362785	Os04g0428950 protein
tr|C7J1K8|C7J1K8_ORYSJ	1.05388	0.462944	0.4197	Os04g0167900 protein
tr|C7J1L8|C7J1L8_ORYSJ	0.9
tr|C7J2C3|C7J2C3_ORYSJ	1.67539
tr|C7J341|C7J341_ORYSJ	1.30701
tr|C7J354|C7J354_ORYSJ	1.03155	0.122951	0.339834
tr|C7J4C1|C7J4C1_ORYSJ	0.950418	0.0465738	0.0694835	Os06g0645400 protein
tr|C7J501|C7J501_ORYSJ	0.251505
tr|C7J524|C7J524_ORYSJ	2.6735
tr|C7J5F9|C7J5F9_ORYSJ	1.00045
tr|C7J6J0|C7J6J0_ORYSJ	0.779902
tr|C7J6V3|C7J6V3_ORYSJ	1.52492	0.113241	0.000652971	Os09g0482300 protein
tr|C7J7H7|C7J7H7_ORYSJ	0.898918
tr|C7J7N6|C7J7N6_ORYSJ	0.130398
tr|C7J7Q4|C7J7Q4_ORYSJ	62.0674
tr|C7J7W5|C7J7W5_ORYSJ	0.983337	0.0252029	0.158009	Os10g0492000 protein (Fragment)
tr|C7J823|C7J823_ORYSJ	1.00917	0.149729	0.460324	Os10g0477800 protein (Fragment)
tr|C7J8G8|C7J8G8_ORYSJ	1.07408	0.0733347	0.0775332	Os11g0116550 protein (Fragment)
tr|C7J8S8|C7J8S8_ORYSJ	1.75817
tr|C7J8Z7|C7J8Z7_ORYSJ	3.85537
tr|C7J950|C7J950_ORYSJ	0.908351
tr|C7J9W5|C7J9W5_ORYSJ	1.01555	0.380724	0.473508	Os12g0105950 protein (Fragment)
tr|C7JA48|C7JA48_ORYSJ	0.907269	0.0589349	0.0263489	Os12g0478100 protein (Os12g0478200 protein) (Fragment)
tr|C7JA51|C7JA51_ORYSJ	1.01636
tr|C7JA64|C7JA64_ORYSJ	1.1166
tr|C7JA70|C7JA70_ORYSJ	1.28823
tr|C7JA83|C7JA83_ORYSJ	1.06965
tr|I7HIR1|I7HIR1_ORYSJ	1.26711
tr|O22105|O22105_ORYSJ	0.914444	0.267924	0.304827	Os03g0805100 protein (Squalene synthase) (Squalene synthetase, putative, expressed) (cDNA, clone: J090011P14, full insert sequence)
tr|O49825|O49825_ORYSJ	1.35977
tr|O80414|O80414_ORYSJ	0.887694	0.108879	0.0742712	Mitochondrial phosphate transporter (Os02g0767500 protein)
tr|O82143|O82143_ORYSJ	0.889867	0.0511666	0.0101649	26S proteasome regulatory particle non-ATPase subunit10 (Os03g0243300 protein) (OsS5a) (Ubiquitin interaction motif family protein, expressed) (cDNA clone:J033046D23, full insert sequence)
tr|O82157|O82157_ORYSJ	1.28596
tr|P92683|P92683_ORYSJ	1.17512	0.0735621	0.00728701	Cytochrome c oxidase subunit Vb (Os01g0612200 protein) (Putative cytochrome c oxidase-related) (cDNA clone:J023089B16, full insert sequence)
tr|Q0D3B8|Q0D3B8_ORYSJ	1.38036	0.274086	0.0370307
tr|Q0D3C9|Q0D3C9_ORYSJ	1.03574	0.0235975	0.0319287
tr|Q0D3E0|Q0D3E0_ORYSJ	0.567669
tr|Q0D3L8|Q0D3L8_ORYSJ	1.18683	0.0987736	0.0185271	Os07g0679500 protein (Fragment)
tr|Q0D3U5|Q0D3U5_ORYSJ	1.13012	0.0492126	0.00509361
tr|Q0D3W6|Q0D3W6_ORYSJ	1.1439	0.00514258	5.42137e-07
tr|Q0D3Z9|Q0D3Z9_ORYSJ	1.07702	0.029092	0.00507036	Os07g0657200 protein
tr|Q0D4J5|Q0D4J5_ORYSJ	0.920009	0.20261	0.265825	Phospho-2-dehydro-3-deoxyheptonate aldolase (EC 2.5.1.54)
tr|Q0D4M1|Q0D4M1_ORYSJ	1.35917	0.137823	0.00535468	Os07g0618600 protein
tr|Q0D4P5|Q0D4P5_ORYSJ	1.07108	0.141147	0.216162
tr|Q0D529|Q0D529_ORYSJ	0.855839
tr|Q0D536|Q0D536_ORYSJ	2.29826	1.37468	0.0855324	Os07g0585100 protein (cDNA clone:J033124H02, full insert sequence)
tr|Q0D544|Q0D544_ORYSJ	0.727263	0.202322	0.0416903
tr|Q0D5C7|Q0D5C7_ORYSJ	0.856977	0.0399863	0.00172581
tr|Q0D5J1|Q0D5J1_ORYSJ	1.33609	0.362786	0.0919247	Os07g0557500 protein (cDNA clone:J033068I24, full insert sequence)
tr|Q0D5J6|Q0D5J6_ORYSJ	1.04668
tr|Q0D5N4|Q0D5N4_ORYSJ	1.86321
tr|Q0D634|Q0D634_ORYSJ	0.860647	0.163297	0.106728
tr|Q0D674|Q0D674_ORYSJ	0.751684
tr|Q0D6H5|Q0D6H5_ORYSJ	0.0105435
tr|Q0D6I0|Q0D6I0_ORYSJ	0.515401
tr|Q0D6U7|Q0D6U7_ORYSJ	0.912865	0.412634	0.357748	Os07g0438500 protein (Fragment)
tr|Q0D721|Q0D721_ORYSJ	0.999426	0.0446969	0.491656
tr|Q0D7C9|Q0D7C9_ORYSJ	0.780691
tr|Q0D7H6|Q0D7H6_ORYSJ	0.912081	0.0234922	0.00145981	Caleticulin 1 (Os07g0246200 protein) (cDNA clone:J013000E04, full insert sequence)
tr|Q0D7H8|Q0D7H8_ORYSJ	1.08681	0.0968219	0.0977039	Os07g0245100 protein (Fragment)
tr|Q0D7Q0|Q0D7Q0_ORYSJ	0.746324
tr|Q0D7S0|Q0D7S0_ORYSJ	1.2019	0.439983	0.223999	Allergen RA5B (Os07g0215500 protein) (cDNA, clone: J075198N21, full insert sequence)
tr|Q0D7S4|Q0D7S4_ORYSJ	1.20068	0.0273971	0.000111143
tr|Q0D7S5|Q0D7S5_ORYSJ	1.29424	0.102192	0.00377974
tr|Q0D7V8|Q0D7V8_ORYSJ	1.11814	0.156777	0.130917	13 kDa prolamin (Os07g0206400 protein) (cDNA, clone: J090087H18, full insert sequence)
tr|Q0D7W3|Q0D7W3_ORYSJ	1.03489	0.0584909	0.179949	Os07g0205000 protein
tr|Q0D8F0|Q0D8F0_ORYSJ	0.845729	0.0227403	0.000506019	Os07g0164300 protein (Fragment)
tr|Q0D9D0|Q0D9D0_ORYSJ	0.990666	0.0194279	0.226064	Os06g0726400 protein (Starch branching enzyme 1) (Starch-branching enzyme I)
tr|Q0D9G0|Q0D9G0_ORYSJ	1.33766
tr|Q0DA62|Q0DA62_ORYSJ	0.891152	0.00798025	9.51681e-06
tr|Q0DA95|Q0DA95_ORYSJ	1.18234	0.116953	0.0270369	Os06g0667500 protein (Fragment)
tr|Q0DAH4|Q0DAH4_ORYSJ	0.940357	0.0634069	0.089297
tr|Q0DAU7|Q0DAU7_ORYSJ	0.888163
tr|Q0DBE3|Q0DBE3_ORYSJ	1.05954	0.0907899	0.159718
tr|Q0DBI0|Q0DBI0_ORYSJ	1.10187	0.161047	0.167391	Serine/threonine-protein phosphatase 2A 55 kDa regulatory subunit B
tr|Q0DBM2|Q0DBM2_ORYSJ	1.07216	0.0903584	0.11939
tr|Q0DBP0|Q0DBP0_ORYSJ	0.849225
tr|Q0DBY0|Q0DBY0_ORYSJ	1.0669	0.0253369	0.005117	Os06g0508700 protein
tr|Q0DBZ4|Q0DBZ4_ORYSJ	0.67647
tr|Q0DC10|Q0DC10_ORYSJ	1.02542	0.0757328	0.296091	Os06g0498400 protein (Fragment)
tr|Q0DC43|Q0DC43_ORYSJ	1.17961	0.0588941	0.00308012	Formate dehydrogenase, mitochondrial (FDH) (EC 1.17.1.9) (NAD-dependent formate dehydrogenase)
tr|Q0DC80|Q0DC80_ORYSJ	1.03258
tr|Q0DCD9|Q0DCD9_ORYSJ	0.919426	0.0929998	0.103922
tr|Q0DCI1|Q0DCI1_ORYSJ	1.0135	0.0251084	0.202138	Pyrophosphate--fructose 6-phosphate 1-phosphotransferase subunit alpha (PFP) (6-phosphofructokinase, pyrophosphate dependent) (PPi-PFK) (Pyrophosphate-dependent 6-phosphofructose-1-kinase)
tr|Q0DD43|Q0DD43_ORYSJ	0.984926	0.428032	0.477144	Glucose-6-phosphate isomerase (EC 5.3.1.9)
tr|Q0DDK5|Q0DDK5_ORYSJ	1.19818
tr|Q0DDS1|Q0DDS1_ORYSJ	0.880227	0.305922	0.255728	Os06g0204400 protein
tr|Q0DDX2|Q0DDX2_ORYSJ	1.02263	0.0696186	0.301725
tr|Q0DE86|Q0DE86_ORYSJ	1.26503	0.553743	0.226856	Os06g0168000 protein (cDNA clone:001-024-G12, full insert sequence) (cDNA clone:J033040E19, full insert sequence)
tr|Q0DEG3|Q0DEG3_ORYSJ	0.940893	0.47735	0.420336
tr|Q0DEP9|Q0DEP9_ORYSJ	0.996761	0.118586	0.482268	Os06g0141400 protein (Fragment)
tr|Q0DEU6|Q0DEU6_ORYSJ	0.717718	0.130169	0.00992086
tr|Q0DEU8|Q0DEU8_ORYSJ	0.949251	0.0308356	0.0231843	Os06g0133800 protein (Fragment)
tr|Q0DFC5|Q0DFC5_ORYSJ	1.10853
tr|Q0DFF8|Q0DFF8_ORYSJ	1.20426	0.0248145	0.000285233	Os05g0593200 protein (cDNA clone:001-022-E07, full insert sequence)
tr|Q0DFG5|Q0DFG5_ORYSJ	1.08717	0.216302	0.261797	Os05g0592300 protein (cDNA clone:J013155I19, full insert sequence)
tr|Q0DFL5|Q0DFL5_ORYSJ	0.848553
tr|Q0DFU5|Q0DFU5_ORYSJ	0.982413	0.0362578	0.22406	Os05g0569500 protein
tr|Q0DFW1|Q0DFW1_ORYSJ	1.28578	0.193967	0.0315895	Aspartic proteinase oryzasin 1 (Os05g0567100 protein) (cDNA clone:001-042-E12, full insert sequence) (cDNA clone:J013116C15, full insert sequence) (cDNA clone:J033128K05, full insert sequence)
tr|Q0DG23|Q0DG23_ORYSJ	0.985351
tr|Q0DG27|Q0DG27_ORYSJ	0.938739	0.193229	0.294949	Os05g0556700 protein (Fragment)
tr|Q0DG31|Q0DG31_ORYSJ	1.03972	0.118261	0.295958	Os05g0556100 protein
tr|Q0DG48|Q0DG48_ORYSJ	0.871001	0.131506	0.0822706
tr|Q0DG95|Q0DG95_ORYSJ	0.827972
tr|Q0DGS8|Q0DGS8_ORYSJ	1.06266	0.0291508	0.0102118	Os05g0513900 protein (Fragment)
tr|Q0DH05|Q0DH05_ORYSJ	1.12992	0.296498	0.24508
tr|Q0DHB5|Q0DHB5_ORYSJ	1.63415	0.114758	0.000332866	Non-specific lipid-transfer protein
tr|Q0DHF7|Q0DHF7_ORYSJ	0.874484	0.0759446	0.0229041	Os05g0468800 protein
tr|Q0DHN6|Q0DHN6_ORYSJ	1.04849	0.0660947	0.136347
tr|Q0DHT6|Q0DHT6_ORYSJ	1.01506
tr|Q0DHV7|Q0DHV7_ORYSJ	0.827487
tr|Q0DI63|Q0DI63_ORYSJ	0.786395	0.14799	0.035711
tr|Q0DIC4|Q0DIC4_ORYSJ	0.906403
tr|Q0DIC9|Q0DIC9_ORYSJ	1.14539
tr|Q0DIG5|Q0DIG5_ORYSJ	0.97754
tr|Q0DIK0|Q0DIK0_ORYSJ	0.989458	0.10959	0.437879	Mitochondrial fission 1 protein
tr|Q0DIR7|Q0DIR7_ORYSJ	0.941112	0.175082	0.295721	40S ribosomal protein S4
tr|Q0DIR9|Q0DIR9_ORYSJ	0.14595
tr|Q0DIT6|Q0DIT6_ORYSJ	0.650467
tr|Q0DIY4|Q0DIY4_ORYSJ	0.982101	0.169148	0.431744	Os05g0350600 protein
tr|Q0DIY6|Q0DIY6_ORYSJ	0.950885	0.027276	0.0177835
tr|Q0DIZ8|Q0DIZ8_ORYSJ	0.944633	0.180223	0.311416
tr|Q0DJ38|Q0DJ38_ORYSJ	1.38461	0.173081	0.00916033	Os05g0331800 protein (cDNA, clone: J090012P20, full insert sequence)
tr|Q0DJ44|Q0DJ44_ORYSJ	2.01135	1.90783	0.205243	Os05g0329400 protein (Os05g0329700 protein) (Prolamin)
tr|Q0DJA7|Q0DJA7_ORYSJ	0.876353	0.107697	0.058764	Os05g0306000 protein (cDNA clone:J023093H10, full insert sequence)
tr|Q0DJB7|Q0DJB7_ORYSJ	0.719132
tr|Q0DJB9|Q0DJB9_ORYSJ	0.936206	0.0487355	0.0429947	Os05g0303000 protein (Fragment)
tr|Q0DJC0|Q0DJC0_ORYSJ	0.962522	0.0579366	0.162627	Os05g0302700 protein (cDNA clone:001-036-B04, full insert sequence)
tr|Q0DJC3|Q0DJC3_ORYSJ	0.897209	0.074469	0.0375521	Os05g0301700 protein (cDNA clone:J023061F14, full insert sequence)
tr|Q0DJC4|Q0DJC4_ORYSJ	1.34276
tr|Q0DJD8|Q0DJD8_ORYSJ	0.872103	0.108539	0.0554109	Signal peptidase I (EC 3.4.21.89)
tr|Q0DJE6|Q0DJE6_ORYSJ	1.05381	0.0367422	0.0321002	Lactoylglutathione lyase (EC 4.4.1.5) (Glyoxalase I)
tr|Q0DJJ0|Q0DJJ0_ORYSJ	1.62659
tr|Q0DK89|Q0DK89_ORYSJ	0.312481
tr|Q0DKE8|Q0DKE8_ORYSJ	1.14204	0.0477873	0.00337617
tr|Q0DKL1|Q0DKL1_ORYSJ	0.871893
tr|Q0DKL2|Q0DKL2_ORYSJ	1.58192	1.08308	0.202372
tr|Q0DKL7|Q0DKL7_ORYSJ	1.06957	0.0121309	0.000288368	Importin subunit alpha
tr|Q0DKM5|Q0DKM5_ORYSJ	1.06429	0.215254	0.305274
tr|Q0DKN6|Q0DKN6_ORYSJ	1.01128	0.0321735	0.288177	Os05g0151400 protein
tr|Q0DKP7|Q0DKP7_ORYSJ	1.27457	0.183154	0.0327042	Os05g0150000 protein (Fragment)
tr|Q0DKT4|Q0DKT4_ORYSJ	0.915392	0.0233155	0.00313798
tr|Q0DKV9|Q0DKV9_ORYSJ	0.805429	0.00568578	4.02489e-06	Os05g0140800 protein
tr|Q0DKW1|Q0DKW1_ORYSJ	1.02879	0.0420795	0.150797
tr|Q0DKX3|Q0DKX3_ORYSJ	0.772345	0.0561908	0.00108594
tr|Q0DL11|Q0DL11_ORYSJ	0.831004	0.0485801	0.00353967	Os05g0129900 protein (cDNA clone:001-011-C12, full insert sequence) (cDNA clone:J033095K15, full insert sequence)
tr|Q0DLC5|Q0DLC5_ORYSJ	1.21184	0.120098	0.0220836
tr|Q0DLD4|Q0DLD4_ORYSJ	1.58351
tr|Q0DLE8|Q0DLE8_ORYSJ	1.0219
tr|Q0DLG4|Q0DLG4_ORYSJ	1.21802	0.301794	0.13951	Os05g0103500 protein (cDNA clone:001-007-A10, full insert sequence) (cDNA clone:J033109D16, full insert sequence)
tr|Q0DLG8|Q0DLG8_ORYSJ	0.937227	0.0600325	0.0721794	Os05g0103100 protein
tr|Q0DLQ3|Q0DLQ3_ORYSJ	1.1583
tr|Q0DM93|Q0DM93_ORYSJ	0.920769	0.337196	0.342968
tr|Q0DP12|Q0DP12_ORYSJ	1.33857	0.357126	0.0879603	Os03g0722600 protein
tr|Q0DP45|Q0DP45_ORYSJ	0.543919
tr|Q0DP72|Q0DP72_ORYSJ	1.06514	0.158896	0.246683	Os03g0710900 protein
tr|Q0DPH5|Q0DPH5_ORYSJ	0.928656	0.0820477	0.0987701	Os03g0689900 protein
tr|Q0DQ04|Q0DQ04_ORYSJ	1.47307	0.495097	0.0866356	Os03g0646800 protein (Fragment)
tr|Q0DRH6|Q0DRH6_ORYSJ	0.834696	0.189638	0.0983603	Os03g0383800 protein (Fragment)
tr|Q0DRP7|Q0DRP7_ORYSJ	1.00691	0.150296	0.470177	Os03g0366000 protein
tr|Q0DRQ4|Q0DRQ4_ORYSJ	1.20443	0.14253	0.0362345	Os03g0364000 protein (Fragment)
tr|Q0DRS5|Q0DRS5_ORYSJ	2.35736
tr|Q0DRT9|Q0DRT9_ORYSJ	1.14987	0.331915	0.238938	Os03g0355600 protein (Fragment)
tr|Q0DRU7|Q0DRU7_ORYSJ	0.993452	0.178	0.476127	Os03g0353400 protein (Fragment)
tr|Q0DRW2|Q0DRW2_ORYSJ	0.896412	0.144189	0.133069	Os03g0350100 protein (Fragment)
tr|Q0DRZ2|Q0DRZ2_ORYSJ	0.548395
tr|Q0DS33|Q0DS33_ORYSJ	0.943524
tr|Q0DS36|Q0DS36_ORYSJ	0.969154
tr|Q0DSF8|Q0DSF8_ORYSJ	0.839721	0.190201	0.10909	Os03g0310500 protein (Fragment)
tr|Q0DSL1|Q0DSL1_ORYSJ	1.04046
tr|Q0DSR4|Q0DSR4_ORYSJ	0.843855
tr|Q0DSS1|Q0DSS1_ORYSJ	11.6797
tr|Q0DSS8|Q0DSS8_ORYSJ	1.23293	0.0987639	0.00751847	Os03g0290500 protein (cDNA clone:J023008J23, full insert sequence)
tr|Q0DSZ9|Q0DSZ9_ORYSJ	0.797583	0.0564278	0.00324314	Os03g0278300 protein (Fragment)
tr|Q0DT04|Q0DT04_ORYSJ	1.00197	0.122106	0.489546	Os03g0277500 protein
tr|Q0DT73|Q0DT73_ORYSJ	0.977408
tr|Q0DTX5|Q0DTX5_ORYSJ	1.24698
tr|Q0DUA3|Q0DUA3_ORYSJ	0.892364	0.0469688	0.00827444	Os03g0197300 protein
tr|Q0DUE1|Q0DUE1_ORYSJ	0.837708
tr|Q0DUG6|Q0DUG6_ORYSJ	1.03908	0.0780871	0.206219	Os03g0187300 protein
tr|Q0DV39|Q0DV39_ORYSJ	1.20562	0.145837	0.0376775	Os03g0151600 protein
tr|Q0DVL3|Q0DVL3_ORYSJ	1.11579	0.137016	0.108556	Os03g0124300 protein
tr|Q0DVX8|Q0DVX8_ORYSJ	1.18912
tr|Q0DW12|Q0DW12_ORYSJ	1.0767	0.37111	0.360574	Os03g0102400 protein (Fragment)
tr|Q0DW19|Q0DW19_ORYSJ	0.941117	0.0369499	0.0254203	Os03g0101600 protein
tr|Q0DWC9|Q0DWC9_ORYSJ	1.16321
tr|Q0DWM1|Q0DWM1_ORYSJ	0.783228	0.199586	0.0657006	Os02g0807100 protein (Fragment)
tr|Q0DWN6|Q0DWN6_ORYSJ	1.05576	0.0758353	0.135901
tr|Q0DWP6|Q0DWP6_ORYSJ	0.914223	0.0564182	0.0289903
tr|Q0DX00|Q0DX00_ORYSJ	1.0761	0.16394	0.233219	Os02g0783700 protein (Fragment)
tr|Q0DXA4|Q0DXA4_ORYSJ	1.17638
tr|Q0DXG2|Q0DXG2_ORYSJ	0.987146
tr|Q0DXM3|Q0DXM3_ORYSJ	1.03718	0.254873	0.406492
tr|Q0DXS9|Q0DXS9_ORYSJ	0.923123	0.117695	0.151669
tr|Q0DY33|Q0DY33_ORYSJ	1.05144	0.0450837	0.0596509	ATP/ADP translocator protein (Os02g0718900 protein) (cDNA clone:J033045A20, full insert sequence)
tr|Q0DY53|Q0DY53_ORYSJ	0.944306	0.0875885	0.166284
tr|Q0DY86|Q0DY86_ORYSJ	0.9698
tr|Q0DYM2|Q0DYM2_ORYSJ	0.333603
tr|Q0DZG1|Q0DZG1_ORYSJ	1.03088	0.0372564	0.112221
tr|Q0E040|Q0E040_ORYSJ	1.05784	0.0873441	0.157679
tr|Q0E0D6|Q0E0D6_ORYSJ	1.24292	0.0668345	0.00162666	Os02g0557300 protein (cDNA clone:J013093J16, full insert sequence)
tr|Q0E0Z3|Q0E0Z3_ORYSJ	0.987545	0.0634869	0.375548	Acetolactate synthase (EC 2.2.1.6)
tr|Q0E0Z7|Q0E0Z7_ORYSJ	1.82961	0.651148	0.0471943	Os02g0509500 protein (cDNA clone:001-106-F09, full insert sequence)
tr|Q0E158|Q0E158_ORYSJ	0.998075	0.0366117	0.465912
tr|Q0E198|Q0E198_ORYSJ	1.01408	0.0114551	0.0509972	Os02g0469200 protein
tr|Q0E1G2|Q0E1G2_ORYSJ	0.870325
tr|Q0E1I7|Q0E1I7_ORYSJ	1.39655
tr|Q0E238|Q0E238_ORYSJ	1.06143	0.0666912	0.0929154
tr|Q0E261|Q0E261_ORYSJ	0.991403	0.0428843	0.372966	Glutelin (Os02g0268300 protein)
tr|Q0E262|Q0E262_ORYSJ	0.952297	0.0946882	0.21607
tr|Q0E2D2|Q0E2D2_ORYSJ	0.93206	0.454152	0.404169	Glutelin (Os02g0249800 protein) (Os02g0249900 protein)
tr|Q0E2D5|Q0E2D5_ORYSJ	0.734516	0.175247	0.0292796	Glutelin (Os02g0249600 protein)
tr|Q0E2D6|Q0E2D6_ORYSJ	0.0103685	0.000162833	7.19108e-13	Os02g0249500 protein (cDNA clone:002-131-B01, full insert sequence)
tr|Q0E2I8|Q0E2I8_ORYSJ	1.0393	0.135849	0.321304	Os02g0235600 protein (cDNA clone:J013093C14, full insert sequence)
tr|Q0E2Q6|Q0E2Q6_ORYSJ	1.04575	0.114231	0.263044
tr|Q0E2Q7|Q0E2Q7_ORYSJ	0.81922	0.103064	0.0192363	Os02g0220500 protein
tr|Q0E2W6|Q0E2W6_ORYSJ	0.973111
tr|Q0E2X7|Q0E2X7_ORYSJ	0.801987
tr|Q0E3R0|Q0E3R0_ORYSJ	0.55782
tr|Q0E3X3|Q0E3X3_ORYSJ	1.16174	0.16282	0.0802195	Os02g0150300 protein (Fragment)
tr|Q0E3Z1|Q0E3Z1_ORYSJ	1.32175	0.436283	0.135289	Os02g0147300 protein
tr|Q0E466|Q0E466_ORYSJ	1.10428	0.131454	0.120705
tr|Q0E4B1|Q0E4B1_ORYSJ	0.826559
tr|Q0E4G1|Q0E4G1_ORYSJ	1.04105	0.0745409	0.197077	Os02g0120900 protein
tr|Q0E4G2|Q0E4G2_ORYSJ	0.722371
tr|Q0E4H0|Q0E4H0_ORYSJ	0.964065
tr|Q0E4P2|Q0E4P2_ORYSJ	1.44579
tr|Q0E4Q7|Q0E4Q7_ORYSJ	0.883582	0.0742139	0.0293841	Os02g0105100 protein
tr|Q0ILQ0|Q0ILQ0_ORYSJ	0.80071	0.262462	0.122657	Malate dehydrogenase (EC 1.1.1.37)
tr|Q0ILQ3|Q0ILQ3_ORYSJ	1.23959	0.0896792	0.00491344	Os12g0631800 protein (Fragment)
tr|Q0ILQ6|Q0ILQ6_ORYSJ	1.14174	0.0904315	0.0266391	Os12g0631100 protein (Ras-related protein RHN1, putative, expressed) (cDNA clone:006-207-E04, full insert sequence)
tr|Q0ILR3|Q0ILR3_ORYSJ	0.837215
tr|Q0ILS0|Q0ILS0_ORYSJ	1.11703	0.178488	0.159756	Os12g0626500 protein
tr|Q0ILV0|Q0ILV0_ORYSJ	1.26896
tr|Q0ILV6|Q0ILV6_ORYSJ	0.655663
tr|Q0ILZ2|Q0ILZ2_ORYSJ	2.70392
tr|Q0IM09|Q0IM09_ORYSJ	1.04731	0.0673903	0.145445	Sulfurtransferase
tr|Q0IM50|Q0IM50_ORYSJ	0.926941	0.141988	0.200462	Os12g0597600 protein (Fragment)
tr|Q0IMG2|Q0IMG2_ORYSJ	1.1104	0.249219	0.242856
tr|Q0IMJ5|Q0IMJ5_ORYSJ	1.52595
tr|Q0IMP1|Q0IMP1_ORYSJ	1.07463
tr|Q0IMS5|Q0IMS5_ORYSJ	1.0701	0.150954	0.233151	Nucleoside diphosphate kinase (EC 2.7.4.6)
tr|Q0IMT5|Q0IMT5_ORYSJ	1.1473
tr|Q0IMU1|Q0IMU1_ORYSJ	0.948933	0.0455232	0.0615973	Os12g0541400 protein (Fragment)
tr|Q0IN14|Q0IN14_ORYSJ	0.994271	0.0508623	0.427418	Hsp90 protein, expressed (Os12g0514500 protein)
tr|Q0INA3|Q0INA3_ORYSJ	0.905915	0.108093	0.103071	Os12g0489100 protein (Fragment)
tr|Q0IND8|Q0IND8_ORYSJ	0.78097	0.152826	0.0340189	Os12g0477600 protein
tr|Q0INF6|Q0INF6_ORYSJ	0.986265	0.0616284	0.359568	Os12g0464400 protein (Fragment)
tr|Q0INM5|Q0INM5_ORYSJ	1.01957	0.0477321	0.258369	Os12g0428600 protein (Fragment)
tr|Q0INQ6|Q0INQ6_ORYSJ	1.08055	0.0315967	0.00577612	Serine hydroxymethyltransferase (EC 2.1.2.1) (Fragment)
tr|Q0INR5|Q0INR5_ORYSJ	0.992004	0.0252938	0.306562	40S ribosomal protein S3a
tr|Q0INR8|Q0INR8_ORYSJ	1.60055
tr|Q0INT3|Q0INT3_ORYSJ	0.841622	0.246379	0.154865
tr|Q0INV6|Q0INV6_ORYSJ	1.04151
tr|Q0INV7|Q0INV7_ORYSJ	0.985086
tr|Q0INW6|Q0INW6_ORYSJ	0.861483	0.403999	0.280862	Os12g0283800 protein (Fragment)
tr|Q0IP02|Q0IP02_ORYSJ	1.1319	0.140929	0.0901573	Os12g0269200 protein (Prolamin) (cDNA, clone: J075197J21, full insert sequence)
tr|Q0IP17|Q0IP17_ORYSJ	0.803953
tr|Q0IP62|Q0IP62_ORYSJ	1.29758
tr|Q0IP77|Q0IP77_ORYSJ	0.901258	0.221985	0.24201
tr|Q0IPE5|Q0IPE5_ORYSJ	0.974218	0.148409	0.389245	2-dehydro-3-deoxyphosphooctonate aldolase, putative, expressed (Os12g0210800 protein) (Fragment)
tr|Q0IPL1|Q0IPL1_ORYSJ	1.00186
tr|Q0IPS1|Q0IPS1_ORYSJ	1.09246	0.140695	0.150466	Os12g0171200 protein
tr|Q0IPU6|Q0IPU6_ORYSJ	0.956728	0.195316	0.360351	Os12g0167900 protein (Ribosomal protein L3A) (cDNA clone:001-035-H11, full insert sequence)
tr|Q0IPV0|Q0IPV0_ORYSJ	0.854499
tr|Q0IPX0|Q0IPX0_ORYSJ	0.44222
tr|Q0IQ34|Q0IQ34_ORYSJ	0.915635
tr|Q0IQK7|Q0IQK7_ORYSJ	1.37106
tr|Q0IR97|Q0IR97_ORYSJ	1.09986	0.160704	0.171197	21 kDa protein (Os11g0660500 protein) (Translational controlled tumor-like protein) (Translational coutrolled tumor-like protein) (Translationally controlled tumor protein) (cDNA clone:001-125-C05, full insert sequence)
tr|Q0IRE6|Q0IRE6_ORYSJ	0.916412
tr|Q0IRF0|Q0IRF0_ORYSJ	1.31419	0.292346	0.0670794	Os11g0641300 protein
tr|Q0IRG6|Q0IRG6_ORYSJ	0.737134
tr|Q0IRG8|Q0IRG8_ORYSJ	1.23449
tr|Q0IRM4|Q0IRM4_ORYSJ	0.981548	0.0931057	0.374344
tr|Q0IRY4|Q0IRY4_ORYSJ	0.929278
tr|Q0ISB6|Q0ISB6_ORYSJ	1.07678
tr|Q0ISC5|Q0ISC5_ORYSJ	0.631349
tr|Q0ISQ1|Q0ISQ1_ORYSJ	0.975773	0.0623963	0.269055	Os11g0482100 protein (Fragment)
tr|Q0ISV6|Q0ISV6_ORYSJ	1.002	0.0286699	0.454887	Os11g0455800 protein (Fragment)
tr|Q0ISV7|Q0ISV7_ORYSJ	0.895762	0.0244138	0.000891532	Adenosylhomocysteinase (EC 3.3.1.1) (Fragment)
tr|Q0IT26|Q0IT26_ORYSJ	0.93147
tr|Q0ITA7|Q0ITA7_ORYSJ	1.06845	0.166328	0.245925	Os11g0282800 protein
tr|Q0IUS4|Q0IUS4_ORYSJ	0.834778	0.210446	0.116544	Os11g0137300 protein (Fragment)
tr|Q0IUV5|Q0IUV5_ORYSJ	0.43815
tr|Q0IV34|Q0IV34_ORYSJ	1.30937	0.00261985	9.80255e-08	Non-specific lipid-transfer protein
tr|Q0IV40|Q0IV40_ORYSJ	1.82289	0.447662	0.0199162	Non-specific lipid-transfer protein
tr|Q0IV51|Q0IV51_ORYSJ	1.31061
tr|Q0IV73|Q0IV73_ORYSJ	0.573376
tr|Q0IWH8|Q0IWH8_ORYSJ	1.20582
tr|Q0IXE1|Q0IXE1_ORYSJ	0.922749	0.0326437	0.0074333	Os10g0445500 protein (cDNA clone:J033003G06, full insert sequence)
tr|Q0IXE5|Q0IXE5_ORYSJ	0.792332
tr|Q0IXE8|Q0IXE8_ORYSJ	0.69362
tr|Q0IXF3|Q0IXF3_ORYSJ	1.03817	0.0744538	0.212338	Os10g0442600 protein (Fragment)
tr|Q0IXN6|Q0IXN6_ORYSJ	1.11449	0.0786098	0.0349758	Os10g0419100 protein (Fragment)
tr|Q0IXP9|Q0IXP9_ORYSJ	0.967102	0.102657	0.304213
tr|Q0IXR7|Q0IXR7_ORYSJ	0.735559	0.0576666	0.000680311	Os03g0167100 protein (Os10g0411700 protein)
tr|Q0IXT4|Q0IXT4_ORYSJ	1.10462	0.0717477	0.0324852	Os10g0400800 protein (Fragment)
tr|Q0IXX7|Q0IXX7_ORYSJ	0.900585	0.129274	0.120315	Os10g0392700 protein
tr|Q0IXZ5|Q0IXZ5_ORYSJ	2.63417
tr|Q0IZP5|Q0IZP5_ORYSJ	1.36513	0.581954	0.169131	Transmembrane 9 superfamily member
tr|Q0IZQ4|Q0IZQ4_ORYSJ	1.68526	0.0218517	5.22915e-06	Os09g0556200 protein
tr|Q0IZQ5|Q0IZQ5_ORYSJ	0.845972	0.288107	0.203431	Os09g0556000 protein (Fragment)
tr|Q0IZS1|Q0IZS1_ORYSJ	0.568258	0.353332	0.0516166	Os09g0553300 protein
tr|Q0IZZ4|Q0IZZ4_ORYSJ	0.996886	0.102675	0.480311	Acyl carrier protein (Fragment)
tr|Q0J026|Q0J026_ORYSJ	1.15578	0.228374	0.143105	Os09g0534800 protein (Transcription factor)
tr|Q0J0F7|Q0J0F7_ORYSJ	0.763145	0.0667837	0.00178053	Os09g0512700 protein (cDNA clone:001-029-B12, full insert sequence)
tr|Q0J0H6|Q0J0H6_ORYSJ	0.817588	0.102866	0.0186201	Os09g0509000 protein (cDNA clone:001-206-A08, full insert sequence)
tr|Q0J0I3|Q0J0I3_ORYSJ	0.782218	0.047763	0.00069519
tr|Q0J0J2|Q0J0J2_ORYSJ	0.802597	0.13099	0.0297032	Os09g0497700 protein
tr|Q0J0L4|Q0J0L4_ORYSJ	0.79215	0.86933	0.340445	Uridine kinase (EC 2.7.1.48)
tr|Q0J0L5|Q0J0L5_ORYSJ	1.0324	0.0939412	0.291204
tr|Q0J0L6|Q0J0L6_ORYSJ	0.955132	0.0431673	0.0730945
tr|Q0J0M2|Q0J0M2_ORYSJ	2.28451	0.690156	0.016084	Acyl-[acyl-carrier-protein] hydrolase (EC 3.1.2.-) (Fragment)
tr|Q0J0M6|Q0J0M6_ORYSJ	0.876697
tr|Q0J0N6|Q0J0N6_ORYSJ	0.935498	0.0695173	0.091656	Os09g0503400 protein
tr|Q0J0Q3|Q0J0Q3_ORYSJ	0.749093
tr|Q0J0Q5|Q0J0Q5_ORYSJ	1.09131	0.124918	0.137101	Os09g0502100 protein
tr|Q0J0R1|Q0J0R1_ORYSJ	1.42893	0.345323	0.048914	Os09g0487500 protein (cDNA clone:002-139-D10, full insert sequence)
tr|Q0J0R2|Q0J0R2_ORYSJ	0.285206
tr|Q0J0R8|Q0J0R8_ORYSJ	0.872237	0.0219217	0.00027094
tr|Q0J0S8|Q0J0S8_ORYSJ	1.47958
tr|Q0J0T7|Q0J0T7_ORYSJ	1.16965
tr|Q0J0T9|Q0J0T9_ORYSJ	1.15742
tr|Q0J0U5|Q0J0U5_ORYSJ	2.97537
tr|Q0J0U8|Q0J0U8_ORYSJ	1.01744
tr|Q0J0V1|Q0J0V1_ORYSJ	1.13695	0.128477	0.06929
tr|Q0J0W2|Q0J0W2_ORYSJ	0.825445	0.122664	0.0368922	Os09g0480700 protein (Fragment)
tr|Q0J0Z5|Q0J0Z5_ORYSJ	1.07315	0.0515739	0.034966	Os09g0474300 protein
tr|Q0J184|Q0J184_ORYSJ	1.28455
tr|Q0J1Q2|Q0J1Q2_ORYSJ	1.34845	0.461356	0.130463
tr|Q0J1S6|Q0J1S6_ORYSJ	1.74969
tr|Q0J256|Q0J256_ORYSJ	1.95993
tr|Q0J267|Q0J267_ORYSJ	0.947572
tr|Q0J2F5|Q0J2F5_ORYSJ	0.934421
tr|Q0J2N7|Q0J2N7_ORYSJ	0.943462
tr|Q0J328|Q0J328_ORYSJ	1.25256
tr|Q0J3C0|Q0J3C0_ORYSJ	0.362215
tr|Q0J3N7|Q0J3N7_ORYSJ	1.10037	0.247724	0.260756
tr|Q0J3W2|Q0J3W2_ORYSJ	1.17821	0.147765	0.0524765
tr|Q0J3Z8|Q0J3Z8_ORYSJ	0.868896	0.146221	0.0937308	Os08g0543900 protein
tr|Q0J463|Q0J463_ORYSJ	1.00643	0.0607532	0.431731
tr|Q0J464|Q0J464_ORYSJ	0.987646	0.125099	0.436244
tr|Q0J4C6|Q0J4C6_ORYSJ	1.06933	0.0488585	0.0349359
tr|Q0J4Z1|Q0J4Z1_ORYSJ	1.06742	0.0149712	0.000728835
tr|Q0J528|Q0J528_ORYSJ	1.66753	0.0480917	8.87718e-06	Alpha-amylase (EC 3.2.1.1) (1,4-alpha-D-glucan glucanohydrolase)
tr|Q0J5J5|Q0J5J5_ORYSJ	1.06098	0.0431249	0.0352514	G-box binding factor (Os08g0430500 protein) (cDNA clone:J013002K15, full insert sequence) (cDNA clone:J033138L07, full insert sequence) (cDNA, clone: J100009B14, full insert sequence)
tr|Q0J603|Q0J603_ORYSJ	1.07129
tr|Q0J6S6|Q0J6S6_ORYSJ	1.21883
tr|Q0J6U8|Q0J6U8_ORYSJ	1.02548
tr|Q0J6V0|Q0J6V0_ORYSJ	0.740127	0.485797	0.192427	Os08g0265500 protein (Fragment)
tr|Q0J6W9|Q0J6W9_ORYSJ	1.00377
tr|Q0J716|Q0J716_ORYSJ	0.993956	0.0141304	0.249954
[truncated: 3,223 more rows]

## Sheet: Table S5
Table S5 List of the differentially expressed AS events and proteins of seed storage proteins
[truncated: 11 more rows]

[truncated: 4 more sheets: Table S6, Table S7, Table S8, Table S9]
